# Supplementary material for: The E2F2 Transcription Factor Sustains Hepatic Glycerophospholipid Homeostasis in Mice
Source: PLoS One. 2014 Nov 14;9(11):e112620. doi: 10.1371/journal.pone.0112620 (PMC4232400; doi:10.1371/journal.pone.0112620)
Supplement: Table S1 — E2F2 deletion deregulates the expression of a large number of sequences in quiescent liver. Original data were extracted from the Affymetrix microarray data deposited in MIAME ArrayExpress database (www.ebi.ac.uk/arrayexpress) under accession code E-MEXP-1413. We used six RNA pools, three pools of E2F2+/+ (wild-type, WT) (n = 24) and three pools of E2F2-/- (n = 24) mice genotypes. Each pool contained quiescent liver samples from 8 animals. Affymetrix chips and microarray data analysis were performed exactly as described in Ref. 5. TIGR MultiExperiment Viewer Mev version 4.1 (Institute of Genomic Research, Rockville, MD) was used for the statistical analysis of the microarray data. To identify the genes whose expression levels changed significantly in E2F2-/- compared with WT mice we used Welch's t-test with a P≤0.01 significance level cut-off. After curation, 2915 sequences were found to elicit significant expression change in quiescent liver upon E2F2 loss; of them 1735 (59.5%) were upregulated and 1180 (40.5%) were downregulated. (XLSX) [file pone.0112620.s001.xlsx]

## Sheet: T-test p<0.01
Table S1. E2F2 deletion deregulates the expression of a large number of sequences in quiescent liver.
Original row	Probe Set ID	GENE_TITLE	GENE_SYMBOL	Mean Ratio Log	Mean Ratio no log	TX_END	CHR_LOCATION	STRAND	TX_START	GO_TERMS		REFSEQ_ACC	PROBE_ID	ENTREZ_ID	UNIGENE_ID	GENBANK_ACC	CHR			Gene std.dev.	t value	Degrees of freedom	Raw p value	Adj p value	False Discovery Rate	04SE140vs04SE136_Signal Log Ratio	04SE140vs04SE137_Signal Log Ratio	04SE140vs04SE144_Signal Log Ratio	04SE141vs04SE136_Signal Log Ratio	04SE141vs04SE137_Signal Log Ratio	04SE141vs04SE144_Signal Log Ratio	04SE146vs04SE136_Signal Log Ratio	04SE146vs04SE137_Signal Log Ratio	04SE146vs04SE144_Signal Log Ratio
4763	1420504_at	solute carrier family 6 (neurotransmitter transporter), member 14	Slc6a14	3.81111	14.0365	21319481	chrX:21292025-21319481	+	21292025	GO:0006810///GO:0006836///GO:0006865///GO:0008150///GO:0016020///GO:0016021///GO:0005887///GO:0005275///GO:0005328///GO:0015293		NM_020049///NP_064433	1420504_at	56774	Mm.253984	AF320226	X			1.47177	7.76842	8	5.39172e-05	5.39172e-05	0.00551411	2.7	2.3	2.9	4.2	2.9	6.6	4.4	2.8	5.5
3489	1419094_at	cytochrome P450, family 2. subfamily c, polypeptide 37	Cyp2c37	3.6	12.1257	40086733	chr19:40066913-40086733	+	40066913	GO:0055114///GO:0016020///GO:0005783///GO:0005792///GO:0009055///GO:0004497///GO:0046872///GO:0005506///GO:0016491///GO:0020037///GO:0070330		NM_010001///NP_034131	1419094_at	13096	Mm.38963	NM_010001	19			0.37081	29.1254	8	2.09104e-09	2.09104e-09	1.5718e-05	3.2	3.8	3.8	3.4	4	4	2.9	3.6	3.7
7267	1423008_at	ADP-ribosyltransferase 2a	Art2a	2.94444	7.69779	108704316	chr7:108701289-108704316	-	108701289	GO:0006471///GO:0051789///GO:0005886///GO:0016020///GO:0031225///GO:0003956///GO:0016740///GO:0016757		NM_007490///NP_031516	1423008_at	11871	Mm.439746	NM_007490	7			0.628711	14.0499	8	6.39291e-07	6.39291e-07	0.000488689	2.8	3.6	2.9	3.5	3.8	2.8	1.9	3	2.2
35195	1444249_at	family with sequence similarity 81, member B	Fam81b	2.73333	6.6499	-1	chrNA:-1--1	NA	-1	GO:0008150///GO:0005575///GO:0003674		XM_138722///XP_138722	1444249_at	238726	Mm.71912	BG068689	NA			0.724569	11.3171	8	3.34631e-06	3.34631e-06	0.00121711	2.4	2.4	3.2	2.1	1.5	2.6	3.1	3.7	3.6
9948	1425689_at	dihydropyrimidinase	Dpys	2.72222	6.59889	39689016	chr15:39614243-39689016	-	39614243	GO:0008150///GO:0005575///GO:0004157///GO:0046872///GO:0008270///GO:0016787///GO:0016810		NM_001164466///NM_022722///NP_001157938///NP_073559	1425689_at	64705	Mm.275974	AK004899	15			0.452155	18.0616	8	9.06305e-08	9.06305e-08	0.000123864	2.8	2.5	3.4	2.5	2.2	3.1	2.2	2.5	3.3
43912	1459048_s_at	zinc finger protein 142	Zfp142	2.7	6.49802	74634602	chr1:74611701-74634602	-	74611701	GO:0008150///GO:0005575///GO:0003674		NM_029888///NP_084164	1459048_s_at	77264	Mm.207298	BB154236	1			0.835165	9.69869	8	1.06613e-05	1.06613e-05	0.00238038	3.9	2.3	3.7	3.1	1.9	3.2	2.7	1.5	2
23944	1429781_s_at	coiled-coil domain containing 39	Ccdc39	2.7	6.49802	33743232	chr3:33711282-33743232	-	33711282	GO:0008150///GO:0005575///GO:0003674		NM_026222///NP_080498	1429781_s_at	51938	Mm.275710	AK014839	3			1.25897	6.43384	8	0.000201739	0.000201739	0.011042	2	4	2.2	1.3	1.9	1.5	3	5.1	3.3
18337	1450210_at	bone morphogenetic protein 15	Bmp15	2.64444	6.25255	5897841	chrX:5891223-5897841	-	5891223	GO:0005576///GO:0005615///GO:0005125///GO:0008083		NM_009757///NP_033887	1450210_at	12155	Mm.42160	NM_009757	X			0.250555	31.663	8	1.07738e-09	1.07738e-09	9.71818e-06	2.3	2.6	2.9	2.4	2.6	2.6	2.5	3.1	2.8
42484	1457587_at	potassium voltage-gated channel, subfamily Q, member 5	Kcnq5	2.54444	5.83384	21952023	chr1:21388488-21952023	-	21388488	GO:0006810///GO:0006811///GO:0006813///GO:0055085///GO:0016020///GO:0016021///GO:0008076///GO:0005216///GO:0005244///GO:0005249///GO:0005267///GO:0030955		NM_001160139///NM_023872///NP_001153611///NP_076361	1457587_at	226922	Mm.336519	BB196645	1			1.137	6.71355	8	0.000150589	0.000150589	0.00912864	1.1	1.4	1	2.6	3.5	2.6	3.5	4.1	3.1
36997	1446071_at	six transmembrane epithelial antigen of prostate 2	Steap2	2.54444	5.83384	5694568	chr5:5664830-5694568	-	5664830	GO:0008152///GO:0055114///GO:0022900///GO:0006810///GO:0006811///GO:0006826///GO:0005886///GO:0016020///GO:0016021///GO:0005768///GO:0009055///GO:0003824///GO:0005488///GO:0046872///GO:0005506///GO:0005507///GO:0016491///GO:0050660		NM_001103156///NM_001103157///NM_028734///NP_001096626///NP_001096627///NP_083010	1446071_at	74051	Mm.274956	BB529332	5			0.598145	12.7617	8	1.33953e-06	1.33953e-06	0.000694418	1.9	2.7	1.8	2.6	3.6	2.3	2.5	3.3	2.2
17865	1449708_s_at	checkpoint kinase 1 homolog (S. pombe)	Chek1	2.44444	5.44316	36534243	chr9:36516066-36534243	-	36516066	GO:0000077///GO:0000077///GO:0000086///GO:0006281///GO:0006468///GO:0006974///GO:0007049///GO:0005634///GO:0005737///GO:0005654///GO:0005657///GO:0005856///GO:0000166///GO:0005515///GO:0004672///GO:0004674///GO:0005524///GO:0016301///GO:0016740		NM_007691///NP_031717	1449708_s_at	12649	Mm.16753	C85740	9			0.527046	13.914	8	6.89078e-07	6.89078e-07	0.000485596	2.1	1.5	2.4	2.3	2.2	3.1	2.8	2.4	3.2
11665	1427406_at	thyroid hormone receptor interactor 11	Trip11	2.41111	5.31884	103151381	chr12:103075582-103151381	-	103075582	GO:0004872		NM_028446///NP_082722///XM_001001171///XM_912718///XP_001001171///XP_917811	1427406_at	109181	Mm.208618	AV013785	12			1.4313	5.05369	8	0.000984729	0.000984729	0.0269983	2.9	3.1	0.4	3.1	3	0.2	4	3.8	1.2
30126	1438766_at	proline-rich nuclear receptor coactivator 2	Pnrc2	2.37778	5.19736	135429761	chr4:135426840-135429761	-	135426840	GO:0000184///GO:0006350///GO:0045449///GO:0005634///GO:0005737		NM_026383///NP_080659	1438766_at	52830	Mm.29159	AV001197	4			0.551765	12.9282	8	1.21278e-06	1.21278e-06	0.000675281	2.2	1.8	2.6	2.3	1.4	2.3	3.2	2.7	2.9
22172	1457970_at	ARP1 actin-related protein 1 homolog A, centractin alpha (yeast)	Actr1a	2.32222	5.00102	46470225	chr19:46451303-46470225	-	46451303	GO:0005737///GO:0005856///GO:0000166///GO:0005515///GO:0005524		NM_016860///NP_058556	1457970_at	54130	Mm.3118	W91599	19			1.05093	6.62908	8	0.000164338	0.000164338	0.00970129	2.7	1.8	3.4	0.9	0.7	2.4	3.5	2.1	3.4
44976	1460458_at	cysteine-rich secretory protein LCCL domain containing 2	Crispld2	2.26667	4.8121	122576693	chr8:122516369-122576693	+	122516369	GO:0030198///GO:0005576///GO:0031012///GO:0005539///GO:0008201		NM_030209///NP_084485	1460458_at	78892	Mm.264680	AK019034	8			0.782624	8.68872	8	2.39863e-05	2.39863e-05	0.00363022	3.4	3.3	2.9	1.3	1.3	1.9	2	2	2.3
21234	1454231_a_at	retinitis pigmentosa GTPase regulator interacting protein 1	Rpgrip1	2.26667	4.8121	52781013	chr14:52730577-52781013	+	52730577	GO:0007601///GO:0042462///GO:0050896///GO:0005930///GO:0005929///GO:0042995///GO:0005515		NM_001168515///NM_023879///NP_001161987///NP_076368	1454231_a_at	77945	Mm.21662	AK015037	14			1.15758	5.87431	8	0.00037239	0.00037239	0.0152683	1.8	0.5	1.3	2.3	1.4	3	3.6	2.4	4.1
35330	1444386_at	phosphodiesterase 1C	Pde1c	2.24444	4.73855	56319628	chr6:56050435-56319628	-	56050435	GO:0007165///GO:0051592///GO:0003824///GO:0004114///GO:0004117///GO:0046872///GO:0005516///GO:0016787///GO:0048101		NM_001025568///NM_001159952///NM_001159953///NM_001159955///NM_001159956///NM_001159957///NM_001159960///NM_011054///NP_001020739///NP_001153424///NP_001153425///NP_001153427///NP_001153428///NP_001153429///NP_001153432///NP_035184	1444386_at	18575	Mm.5145	BB388392	6			0.924812	7.28076	8	8.54646e-05	8.54646e-05	0.00716457	0.7	1.2	1.4	2.7	3.2	3.1	2.3	3.1	2.5
6532	1422273_at	matrix metallopeptidase 1b (interstitial collagenase)	Mmp1b	2.22222	4.66612	7388026	chr9:7367669-7388026	-	7367669	GO:0008152///GO:0006508///GO:0030574///GO:0005576///GO:0005578///GO:0031012///GO:0005509///GO:0004222///GO:0008237///GO:0008233///GO:0046872///GO:0008270///GO:0016787		NM_032007///NP_114396	1422273_at	83996	Mm.379271	NM_032007	9			0.780669	8.53968	8	2.72146e-05	2.72146e-05	0.00390893	2.4	1	2.6	2.7	2.1	3.4	2.3	1	2.5
3336	1418941_at	protocadherin beta 22	Pcdhb22	2.18889	4.55954	37681073	chr18:37678006-37681073	+	37678006	GO:0007155///GO:0016020///GO:0016021///GO:0005515///GO:0005509		NM_053147///NP_444377	1418941_at	93893	Mm.348054	NM_053147	18			1.90161	3.45322	8	0.0086537	0.0086537	0.0884611	-0.6	2.6	3.3	0.1	3	4.1	-0.3	3.8	3.7
43736	1458871_at	transmembrane protease, serine 11e	Tmprss11e	2.16667	4.48985	87174832	chr5:87134210-87174832	-	87134210	GO:0006508///GO:0005886///GO:0016020///GO:0016021///GO:0005576///GO:0005887///GO:0005515///GO:0004252///GO:0003824///GO:0008236///GO:0008233///GO:0016787		NM_172880///NP_766468	1458871_at	243084	Mm.130801	BB148290	5			1.66358	3.90724	8	0.00449854	0.00449854	0.0637213	2.1	2.5	3.7	-0.1	0.2	0.2	3.3	3.5	4.1
42481	1457584_at	expressed sequence AI848100	AI848100	2.14444	4.42122	163806792	chr1:163746244-163806792	-	163746244	GO:0008150///GO:0016020///GO:0016021///GO:0005575///GO:0003674		NM_172645///NP_766233///XM_001479494///XM_975051///XP_001479544///XP_980145	1457584_at	226551	Mm.170002	AV377565	1			1.72562	3.72812	8	0.00580337	0.00580337	0.0724434	-0.1	-0.2	-0.1	3.4	3.8	2.9	3.1	3.2	3.3
43249	1458378_at	glutamate receptor ionotropic, NMDA3A	Grin3a	2.14444	4.42122	49857953	chr4:49678097-49857953	-	49678097	GO:0006810///GO:0006811///GO:0006816///GO:0016358///GO:0060134///GO:0005886///GO:0016020///GO:0016021///GO:0030054///GO:0043025///GO:0045202///GO:0045211///GO:0005515///GO:0004872///GO:0004972///GO:0004972///GO:0005216///GO:0005262///GO:0005262		NM_001033351///NP_001028523	1458378_at	242443	Mm.440095	AV325957	4			0.867628	7.41486	8	7.51208e-05	7.51208e-05	0.00666934	1.8	1	2	1.7	1.2	2.3	3.1	2.5	3.7
31091	1440034_at	signal transducing adaptor molecule (SH3 domain and ITAM motif) 2	Stam2	2.13333	4.3873	52601183	chr2:52547724-52601183	-	52547724	GO:0006810///GO:0006886///GO:0008150///GO:0015031///GO:0016020///GO:0005575///GO:0005737///GO:0005768///GO:0005515		NM_019667///NP_062641	1440034_at	56324	Mm.263639	BB277125	2			1.05238	6.08146	8	0.000295451	0.000295451	0.0135143	1	3.1	2.5	1.1	3.2	2.9	0.3	2.5	2.6
23303	1428952_at	protein disulfide isomerase associated 2	Pdia2	2.08889	4.2542	26336032	chr17:26332943-26336032	-	26332943	GO:0003756		NM_001081070///NP_001074539	1428952_at	69191	Mm.32631	AK007743	17			0.598842	10.4647	8	6.04113e-06	6.04113e-06	0.00181641	1.6	1.3	2.5	2.2	1.3	2.1	2.7	2.1	3
8110	1423851_a_at	shisa homolog 2 (Xenopus laevis)	Shisa2	2.06667	4.18918	60250495	chr14:60244117-60250495	+	60244117	GO:0007275///GO:0016020///GO:0016021///GO:0005783		NM_145463///NP_663438	1423851_a_at	219134	Mm.275409	BC024118	14			1.29904	4.77276	8	0.00140363	0.00140363	0.0331962	2.1	2.8	4.5	0.9	1.5	3.2	1.1	0.3	2.2
35264	1444320_at	DDHD domain containing 2	Ddhd2	2.05556	4.15704	26864752	chr8:26835795-26864752	-	26835795	GO:0008150///GO:0016042///GO:0005575///GO:0005737///GO:0003674///GO:0046872///GO:0016787		NM_028102///NP_082378///XM_356065///XM_911470///XM_983745///XP_356065///XP_916563///XP_988839	1444320_at	72108	Mm.246875	BB201470	8			1.73861	3.54689	8	0.00754363	0.00754363	0.0830425	3.1	2.7	2.6	-0.2	-0.5	0.1	3.8	3.4	3.5
39220	1453138_at	RNA pseudouridylate synthase domain containing 2	Rpusd2	2.05556	4.15704	118867931	chr2:118860525-118867931	+	118860525	GO:0001522///GO:0008150///GO:0009451///GO:0005575///GO:0003674///GO:0003723///GO:0009982		NM_173450///NP_775626	1453138_at	271842	Mm.354742	AA560280	2			1.58754	3.88442	8	0.00464568	0.00464568	0.0645089	2.3	-0.2	2.5	2.6	-0.2	2.8	3.7	0.8	4.2
36917	1445990_at	expressed sequence AU020096	AU020096	2.03333	4.0935	-1	chrNA:-1--1	NA	-1	NA		NA	1445990_at	102985	NA	BG069640	NA			0.956556	6.37704	8	0.000214319	0.000214319	0.0113584	1.9	0.8	2	2.3	0.7	2.7	3	1.4	3.5
44113	1459253_at	arrestin domain containing 3	Arrdc3	2	4	81035303	chr13:81022682-81035303	+	81022682	GO:0008150///GO:0005575///GO:0005737///GO:0003674		NM_001042591///NP_001036056	1459253_at	105171	Mm.423137	AW556597	13			0.180278	33.282	8	7.2492e-10	7.2492e-10	8.17366e-06	1.9	2.2	1.8	2.2	2.2	2.1	1.8	2	1.8
27553	1434602_at	mediator complex subunit 13-like	Med13l	2	4	119215446	chr5:119010727-119215446	+	119010727	GO:0006350///GO:0006366///GO:0045449///GO:0005634///GO:0016592///GO:0003674		NM_172424///NP_766012	1434602_at	76199	Mm.206238	BG074645	5			0.273861	21.9089	8	1.98795e-08	1.98795e-08	6.89682e-05	1.9	1.9	1.7	1.8	2.1	1.7	2.3	2.5	2.1
33287	1442277_at	choline kinase alpha	Chka	1.98889	3.96931	3867549	chr19:3851772-3867549	+	3851772	GO:0006656///GO:0008654///GO:0005737///GO:0000166///GO:0004103///GO:0004104///GO:0004305///GO:0005524///GO:0016301///GO:0016740///GO:0042803		NM_001025566///NM_013490///NP_001020737///NP_038518	1442277_at	12660	Mm.225505	BB546429	19			0.410623	14.5308	8	4.92887e-07	4.92887e-07	0.000427494	2.4	2.5	2.4	1.5	2.1	2	1.4	1.6	2
25721	1432077_at	protection of telomeres 1A	Pot1a	1.98889	3.96931	25759226	chr6:25693734-25759226	-	25693734	GO:0051276///GO:0000723///GO:0000781///GO:0000783///GO:0000784///GO:0005634///GO:0005694///GO:0005515///GO:0003677///GO:0042162///GO:0043047		NM_133931///NP_598692	1432077_at	101185	Mm.274589	AK005318	6			0.934672	6.3837	8	0.0002128	0.0002128	0.0113178	2.1	2.1	0.4	3	2.5	0.9	3.3	2.1	1.5
8630	1424371_at	proteasome (prosome, macropain) inhibitor subunit 1	Psmf1	1.95556	3.87865	151567029	chr2:151541797-151567029	-	151541797	GO:0000502		NM_144889///NM_212446///NP_659138///NP_997611	1424371_at	228769	Mm.146984	BC012260	2			1.20738	4.85899	8	0.00125742	0.00125742	0.0308546	2.2	0.4	2.6	3	0.5	2.8	3.3	0.3	2.5
16961	1448785_at	runt-related transcription factor 1; translocated to, 1 (cyclin D-related)	Runx1t1	1.94444	3.8489	13820790	chr4:13670448-13820790	+	13670448	GO:0006350///GO:0006355///GO:0045444///GO:0045449///GO:0051101///GO:0005634///GO:0005515///GO:0003677///GO:0003700///GO:0046872///GO:0008270///GO:0016564///GO:0042803		NM_001111026///NM_001111027///NM_009822///NP_001104496///NP_001104497///NP_033952	1448785_at	12395	Mm.470961	BG072085	4			0.723034	8.06786	8	4.10902e-05	4.10902e-05	0.00471555	1.8	2.4	0.5	2.7	2.6	1.7	2.3	2.3	1.2
44178	1459318_at	sema domain, transmembrane domain (TM), and cytoplasmic domain, (semaphorin) 6D	Sema6d	1.94444	3.8489	124493505	chr2:124436031-124493505	+	124436031	GO:0007275///GO:0007399///GO:0008150///GO:0030154///GO:0016020///GO:0016021///GO:0005575///GO:0003674///GO:0004872		NM_172537///NM_199238///NM_199239///NM_199240///NM_199241///NP_766125///NP_954708///NP_954709///NP_954710///NP_954711	1459318_at	214968	Mm.330536	BB475092	2			0.524669	11.1181	8	3.82712e-06	3.82712e-06	0.00138085	2.2	1	1.8	2.1	1.8	2.7	2	1.4	2.5
31223	1440166_x_at	5-hydroxytryptamine (serotonin) receptor 1D	Htr1d	1.93333	3.81937	136000317	chr4:135979438-136000317	+	135979438	GO:0007165///GO:0007186///GO:0009636///GO:0005886///GO:0016020///GO:0016021///GO:0004871///GO:0004872///GO:0004930///GO:0004993///GO:0051378		NM_008309///NP_032335	1440166_x_at	15552	Mm.40573	BB378627	4			0.494975	11.7178	8	2.56968e-06	2.56968e-06	0.00103478	2	1.3	1.8	2.2	1.2	2.5	2.7	1.8	1.9
35535	1444592_at	O-sialoglycoprotein endopeptidase	Osgep	1.93333	3.81937	51544568	chr14:51535048-51544568	-	51535048	GO:0006508///GO:0008150///GO:0005575///GO:0003674///GO:0004175///GO:0004222///GO:0008237///GO:0008233///GO:0046872///GO:0008270///GO:0016787		NM_133676///NP_598437	1444592_at	66246	Mm.274791	AA268474	14			0.818535	7.08583	8	0.000103431	0.000103431	0.00774894	0.9	0.6	1.1	2.3	2.6	2.3	2.6	2.4	2.6
2030	1417635_at	sperm autoantigenic protein 17	Spa17	1.93333	3.81937	37421199	chr9:37410882-37421199	-	37410882	GO:0007165///GO:0007339///GO:0016020///GO:0008603		NM_011449///NP_035579	1417635_at	20686	Mm.8637	NM_011449	9			0.812404	7.13931	8	9.81178e-05	9.81178e-05	0.00752587	2.8	1	2.4	2.3	0.9	2.4	1.8	0.9	2.9
41122	1455762_at	kinase D-interacting substrate 220	Kidins220	1.92222	3.79006	25744562	chr12:25659796-25744562	+	25659796	GO:0008150///GO:0005575///GO:0003674		NM_001081378///NP_001074847	1455762_at	77480	Mm.250641	BB430142	12			0.880025	6.55284	8	0.000177944	0.000177944	0.0102365	0.5	1.7	3	1	2.3	2.6	1.1	2.4	2.7
34101	1443123_at	tetratricopeptide repeat, ankyrin repeat and coiled-coil containing 2	Tanc2	1.92222	3.79006	105790617	chr11:105451299-105790617	+	105451299	GO:0008150///GO:0005575///GO:0003674///GO:0005488		NM_181071///NP_851416	1443123_at	77097	Mm.22501	BB520952	11			1.49731	3.85135	8	0.00486824	0.00486824	0.0663932	2.4	2	3.8	0.1	-0.9	1.6	2.6	2.3	3.4
6555	1422296_at	suppressor of IKBKE 1	Sike1	1.92222	3.79006	102807837	chr3:102799662-102807837	+	102799662	GO:0008150///GO:0005575///GO:0005737///GO:0003674		NM_025679///NP_079955	1422296_at	66641	Mm.208619	NM_028311	3			1.17343	4.91436	8	0.00117233	0.00117233	0.0298381	1.2	0.6	0.1	3.1	3.2	1.4	2.9	3	1.8
23436	1429129_at	leucine rich repeat and coiled-coil domain containing 1	Lrrcc1	1.91111	3.76099	14568301	chr3:14533787-14568301	+	14533787	GO:0007049///GO:0007067///GO:0008150///GO:0051301///GO:0005575///GO:0005737///GO:0005856///GO:0003674		NM_001163579///NM_001163580///NM_028915///NP_001157051///NP_001157052///NP_083191	1429129_at	71710	Mm.257449	AK004646	3			0.90753	6.31751	8	0.00022844	0.00022844	0.0117747	2.2	1.5	0.5	3.3	2.7	1.1	2.4	2.4	1.1
23693	1429462_at	solute carrier family 25, member 32	Slc25a32	1.91111	3.76099	38944262	chr15:38925736-38944262	-	38925736	GO:0006810///GO:0008150///GO:0055085///GO:0016020///GO:0005739///GO:0016021///GO:0005743///GO:0003674///GO:0005215///GO:0005488		NM_172402///NP_765990	1429462_at	69906	Mm.17875	AK011759	15			0.828318	6.92166	8	0.00012184	0.00012184	0.00822622	2.3	1.8	0.6	2.7	2	1.1	3.2	2.3	1.2
32349	1441319_at	RNA binding motif protein 5	Rbm5	1.91111	3.76099	107673333	chr9:107642825-107673333	-	107642825	GO:0006915///GO:0006397///GO:0008150///GO:0008380///GO:0005622///GO:0005575///GO:0005634///GO:0005681///GO:0000166///GO:0003674///GO:0003676///GO:0003723///GO:0046872///GO:0008270		NM_148930///NP_683732	1441319_at	83486	Mm.259197	BB449095	9			1.33552	4.29296	8	0.00264076	0.00264076	0.047851	2.8	2.3	0.1	2.2	2.4	0.1	3.5	3.3	0.5
42433	1457536_at	glypican 5	Gpc5	1.9	3.73213	116924414	chr14:115491436-116924414	+	115491436	GO:0005886///GO:0016020///GO:0005576///GO:0005887///GO:0005578///GO:0031225///GO:0043395		NM_175500///NP_780709	1457536_at	103978	Mm.320791	BB171986	14			0.95	6	8	0.000323393	0.000323393	0.0141881	2.9	1.8	2.5	2.8	1.6	2.9	1.4	0.2	1
39850	1453947_at	kinesin family member 24	Kif24	1.9	3.73213	41411881	chr4:41337780-41411881	-	41337780	GO:0007018///GO:0005874///GO:0000166///GO:0003774///GO:0003777///GO:0005524		NM_024241///NP_077203	1453947_at	109242	Mm.370288	BB091323	4			0.784219	7.26837	8	8.64967e-05	8.64967e-05	0.00714485	0.9	2.1	2.4	1	2.2	2.4	1.5	1.3	3.3
5198	1420939_at	heparan sulfate 6-O-sulfotransferase 2	Hs6st2	1.88889	3.7035	49034779	chrX:48740388-49034779	-	48740388	GO:0016051///GO:0016020///GO:0016021///GO:0008146///GO:0016740		NM_001077202///NM_015819///NP_001070670///NP_056634	1420939_at	50786	Mm.252561	AW536432	X			1.46837	3.85915	8	0.00481469	0.00481469	0.065882	2.4	3.1	2.7	-0.2	-0.3	0.4	3	3	2.9
15251	1437644_at	UDP-Gal:betaGlcNAc beta 1,3-galactosyltransferase, polypeptide 2	B3galt2	1.88889	3.7035	145497067	chr1:145487826-145497067	+	145487826	GO:0006486///GO:0009312///GO:0016020///GO:0016021///GO:0005575///GO:0005794///GO:0008378///GO:0008499///GO:0016740///GO:0016757///GO:0030145		NM_020025///NP_064409	1437644_at	26878	Mm.285580	BB083643	1			0.947951	5.97781	8	0.000331502	0.000331502	0.0143899	2.5	3.1	2.3	2.4	2.1	2.5	0.8	0.3	1
16030	1441182_at	bromodomain and WD repeat domain containing 3	Brwd3	1.87778	3.67509	106029694	chrX:105937546-106029694	-	105937546	GO:0008150///GO:0005575///GO:0003674		NM_001081477///NP_001074946	1441182_at	382236	Mm.100112	BG066622	X			0.268225	21.0023	8	2.77318e-08	2.77318e-08	6.9485e-05	2.4	2	1.9	1.8	1.9	2.1	1.6	1.6	1.6
1551	1417156_at	keratin 19	Krt19	1.87778	3.67509	100007233	chr11:100002125-100007233	-	100002125	GO:0060706///GO:0005882///GO:0030018///GO:0042383///GO:0005198		NM_008471///NP_032497	1417156_at	16669	Mm.439699	NM_008471	11			0.611919	9.20602	8	1.56859e-05	1.56859e-05	0.0030233	1.8	1.1	1.9	2.5	1.1	1.3	2.8	2.2	2.2
2588	1418193_at	max binding protein	Mnt	1.87778	3.67509	74659227	chr11:74644425-74659227	+	74644425	GO:0051726///GO:0006350///GO:0006355///GO:0007569///GO:0042981///GO:0045449///GO:0005634///GO:0005515///GO:0003677///GO:0003700///GO:0030528		NM_010813///NP_034943	1418193_at	17428	Mm.3759	NM_010813	11			0.772622	7.29119	8	8.46056e-05	8.46056e-05	0.00714568	0.9	1	1.1	1.7	1.7	2.5	2.4	2.7	2.9
28182	1435607_at	glutamate receptor, metabotropic 2	Grm2	1.85556	3.61891	106558440	chr9:106546867-106558440	-	106546867	GO:0007165///GO:0007186///GO:0007268///GO:0005886///GO:0016020///GO:0016021///GO:0001641///GO:0004871///GO:0004872///GO:0004930///GO:0005246		NM_001160353///NP_001153825///XM_001475814///XM_909627///XP_001475864///XP_914720	1435607_at	108068	Mm.410822	BQ174642	9			1.11031	5.01364	8	0.00103506	0.00103506	0.0279199	0.3	1.5	2.5	0.8	1.8	3.3	0.8	2.3	3.4
15787	1438963_s_at	TCF3 (E2A) fusion partner	Tfpt	1.85556	3.61891	3581486	chr7:3571925-3581486	-	3571925	GO:0006917///GO:0005634///GO:0005515///GO:0046982		NM_023524///NP_076013	1438963_s_at	69714	Mm.358730	AV096788	7			1.07251	5.19032	8	0.000832188	0.000832188	0.0244511	2.7	2.3	0.3	2.5	2.7	0.8	2.9	2.2	0.3
17598	1449422_at	cadherin 4	Cdh4	1.84444	3.59115	179634080	chr2:179177182-179634080	+	179177182	GO:0007157///GO:0007155///GO:0007156///GO:0007411///GO:0045773///GO:0005886///GO:0016020///GO:0016021///GO:0005887///GO:0005515///GO:0005509		NM_009867///NP_033997	1449422_at	12561	Mm.184711	NM_009867	2			0.616667	8.97297	8	1.89454e-05	1.89454e-05	0.00332473	1.3	1.1	2.6	2	1.7	2.5	1.1	1.7	2.6
39592	1453602_at	family with sequence similarity 164, member C	Fam164c	1.84444	3.59115	86640308	chr12:86629540-86640308	+	86629540	GO:0008150///GO:0005575///GO:0003674		NM_172414///NP_766002	1453602_at	72350	Mm.158810	AK012642	12			1.08064	5.12043	8	0.000906705	0.000906705	0.0257029	3	2.3	2.9	2.4	2	2.6	0.3	0.4	0.7
22316	1460226_at	tumor rejection antigen P1A	Trap1a	1.84444	3.59115	135872704	chrX:135868221-135872704	+	135868221	GO:0005634		NM_011635///NP_035765	1460226_at	22037	Mm.1297	NM_011635	X			1.38844	3.98528	8	0.00403185	0.00403185	0.0606135	2.9	1	3.3	1.3	-0.4	2.2	2.6	0.2	3.5
15654	1438651_a_at	apelin receptor	Aplnr	1.83333	3.5636	84980079	chr2:84976516-84980079	+	84976516	GO:0007165///GO:0007186///GO:0005886///GO:0016020///GO:0016021///GO:0004871///GO:0004872///GO:0004930		NM_011784///NP_035914	1438651_a_at	23796	Mm.29368	BB483357	2			1.39014	3.95643	8	0.00419802	0.00419802	0.0616927	3.3	2.9	3.9	1.8	1.3	2.3	0.8	-0.3	0.5
12894	1429768_at	dystrobrevin alpha	Dtna	1.83333	3.5636	23762732	chr18:23573915-23762732	+	23573915	GO:0005737///GO:0005792///GO:0016014///GO:0030054///GO:0042383///GO:0045202///GO:0005515///GO:0005509///GO:0046872///GO:0008270		NM_010087///NM_207650///NP_034217///NP_997533	1429768_at	13527	Mm.94371	BB355121	18			1.38384	3.97446	8	0.00409329	0.00409329	0.0610487	2.2	2.1	2.1	3.9	3	2.7	0.1	-0.2	0.6
28778	1436483_at	myelin transcription factor 1-like	Myt1l	1.83333	3.5636	30608074	chr12:30213248-30608074	+	30213248	GO:0006350///GO:0006355///GO:0007275///GO:0007399///GO:0030154///GO:0045449///GO:0005634///GO:0005515///GO:0003677///GO:0003700///GO:0046872///GO:0008270		NM_001093775///NM_001093776///NM_001093778///NM_008666///NP_001087244///NP_001087245///NP_001087247///NP_032692///XM_001480703///XP_001480753	1436483_at	17933	Mm.253067	BM116113	12			1.09316	5.03128	8	0.00101255	0.00101255	0.0275766	2.1	1.1	1.6	1.1	0.4	0.9	3.7	2.6	3
10578	1426319_at	platelet-derived growth factor, D polypeptide	Pdgfd	1.83333	3.5636	6377519	chr9:6168611-6377519	+	6168611	GO:0009987///GO:0050730///GO:0051781///GO:0016020///GO:0005576///GO:0005615///GO:0005515///GO:0005161///GO:0008083		NM_027924///NP_082200	1426319_at	71785	Mm.390122	AF335583	9			1.21861	4.51335	8	0.00196708	0.00196708	0.0407708	3.1	0.5	2.1	2.8	0.7	2.8	2.9	-0.2	1.8
41824	1456911_at	CLIP associating protein 2	Clasp2	1.82222	3.53626	113828815	chr9:113650590-113828815	+	113650590	GO:0007026///GO:0007026///GO:0007049///GO:0007067///GO:0007126///GO:0007163///GO:0016477///GO:0051301///GO:0000776///GO:0005737///GO:0005794///GO:0005856///GO:0005874///GO:0005881///GO:0005938///GO:0005515///GO:0005488///GO:0008017		NM_001081960///NM_001114347///NM_029633///NP_001075429///NP_001107819///NP_083909	1456911_at	76499	Mm.222272	BB831639	9			1.1267	4.85194	8	0.00126872	0.00126872	0.0308466	0.3	1.8	1.1	3.2	3.5	2.8	0.6	1.6	1.5
20605	1452478_at	alpha-kinase 2	Alpk2	1.82222	3.53625	65553542	chr18:65425187-65553542	-	65425187	GO:0006468///GO:0008150///GO:0005575///GO:0003674///GO:0004674///GO:0005524///GO:0016301///GO:0016740		NM_001037294///NP_001032371///XM_001002606///XM_001002615///XM_914598///XM_985897///XP_001002606///XP_001002615///XP_919691///XP_990991	1452478_at	225638	Mm.296528	AY044451	18			0.549495	9.94853	8	8.82144e-06	8.82144e-06	0.00211625	1.4	1.1	1.8	1.9	1.2	2.7	1.7	2.1	2.5
5744	1421485_at	tau tubulin kinase 2	Ttbk2	1.81111	3.50912	120676320	chr2:120558551-120676320	-	120558551	GO:0018105///GO:0005575///GO:0004674		NM_001024856///NM_001024857///NM_080788///NP_001020027///NP_001020028///NP_542966	1421485_at	140810	Mm.275698	NM_080788	2			0.658492	8.25118	8	3.49323e-05	3.49323e-05	0.00440079	2.4	2.2	1.9	1.2	0.7	1.2	2.6	2.4	1.7
1732	1417337_at	erythrocyte protein band 4.2	Epb4.2	1.81111	3.50912	120862491	chr2:120843952-120862491	-	120843952	GO:0000902///GO:0008360///GO:0018149///GO:0020027///GO:0043249///GO:0050801///GO:0048536///GO:0055072///GO:0005886///GO:0016020///GO:0005737///GO:0005856///GO:0030863///GO:0003810		NM_013513///NP_038541	1417337_at	13828	Mm.240051	U03487	2			1.06823	5.0863	8	0.000945724	0.000945724	0.0263942	2.5	1.9	2.3	0.3	1	0.3	2	2.6	3.4
41237	1456008_at	leucine rich repeat containing 8 family, member E	Lrrc8e	1.81111	3.50912	4237469	chr8:4226826-4237469	+	4226826	GO:0008150///GO:0016020///GO:0016021///GO:0005575///GO:0005515///GO:0003674		NM_028175///NP_082451	1456008_at	72267	Mm.25479	C87354	8			1.41725	3.8337	8	0.0049916	0.0049916	0.0672019	3.1	2.6	0.1	3.8	2.5	0.7	2.5	1.3	-0.3
28433	1436002_at	signal peptide, CUB domain, EGF-like 3	Scube3	1.81111	3.50912	28308290	chr17:28279470-28308290	+	28279470	GO:0008150///GO:0005576///GO:0005575///GO:0005509///GO:0003674		NM_001004366///NP_001004366	1436002_at	268935	Mm.258491	BB484128	17			0.621378	8.744	8	2.28992e-05	2.28992e-05	0.00362378	1.2	0.6	1.8	2.6	1.6	2.1	2.4	1.8	2.2
10695	1426436_at	transmembrane protein 159	Tmem159	1.81111	3.50912	127264500	chr7:127245939-127264500	+	127245939	GO:0008150///GO:0016020///GO:0016021///GO:0005575///GO:0003674		NM_145586///NP_663561	1426436_at	233806	Mm.257952	BG066131	7			0.252212	21.5427	8	2.27036e-08	2.27036e-08	6.39971e-05	1.8	2	1.8	1.7	2	2.2	1.5	1.9	1.4
39378	1453336_at	family with sequence similarity 175, member A	Fam175a	1.8	3.4822	101249954	chr5:101233820-101249954	-	101233820	GO:0006281///GO:0006974///GO:0008150///GO:0016568///GO:0005575///GO:0005634///GO:0003674		NM_172405///NP_765993	1453336_at	70681	Mm.221269	AK017468	5			1.09202	4.94498	8	0.00112798	0.00112798	0.029187	1.9	3.4	0.5	1	2.8	1	1.6	3.2	0.8
8291	1424032_at	hydrogen voltage-gated channel 1	Hvcn1	1.8	3.4822	122692306	chr5:122659745-122692306	+	122659745	GO:0006810///GO:0006811///GO:0009268///GO:0010043///GO:0015992///GO:0055085///GO:0016020///GO:0016021///GO:0005216///GO:0005244///GO:0030171		NM_001042489///NM_028752///NP_001035954///NP_083028	1424032_at	74096	Mm.28804	BC021548	5			0.421308	12.8172	8	1.29566e-06	1.29566e-06	0.000704045	1.4	2.4	1.9	1.9	1.3	1.9	1.3	1.7	2.4
12735	1429062_at	kinesin family member 16B	Kif16b	1.8	3.4822	142727200	chr2:142444080-142727200	-	142444080	GO:0005874///GO:0000166///GO:0003774///GO:0005524		NM_001081133///NP_001074602	1429062_at	16558	Mm.251934	BG066903	2			1.37204	3.93574	8	0.00432169	0.00432169	0.0625521	3.9	2.3	0.2	3.3	2.3	0.3	1.6	2.2	0.1
7746	1423487_at	cysteine-rich PDZ-binding protein	Cript	1.8	3.4822	87435148	chr17:87424900-87435148	+	87424900	GO:0008150///GO:0005575///GO:0005737///GO:0030054///GO:0042995///GO:0045202///GO:0003674		NM_019936///NP_064320	1423487_at	56724	Mm.109329	BB775592	17			1.18322	4.56383	8	0.00184062	0.00184062	0.0392315	0.8	3.6	1.3	1.4	3.6	1.3	0.9	2.7	0.6
7899	1423640_at	synaptoporin	Synpr	1.78889	3.45549	14447982	chr14:14117293-14447982	+	14117293	GO:0006810///GO:0016020///GO:0016021///GO:0008021///GO:0019717///GO:0030054///GO:0030285///GO:0031410///GO:0045202///GO:0005215		NM_001163032///NM_028052///NP_001156504///NP_082328	1423640_at	72003	Mm.317515	BC026512	14			1.34763	3.9823	8	0.00404868	0.00404868	0.0607653	1.2	1.5	0.4	4	3.8	2	1	2	0.2
28517	1436116_x_at	adaptor protein, phosphotyrosine interaction, PH domain and leucine zipper containing 1	Appl1	1.77778	3.42898	27783737	chr14:27732173-27783737	-	27732173	GO:0007049///GO:0016020///GO:0005575///GO:0005634///GO:0005768///GO:0003674		NM_145221///NP_660256	1436116_x_at	72993	Mm.202322	AI585782	14			1.04616	5.09802	8	0.000932122	0.000932122	0.0262092	3.7	2.2	0.8	2.7	1.8	0.8	2.3	1.1	0.6
31323	1440275_at	runt related transcription factor 3	Runx3	1.77778	3.42898	134733905	chr4:134676559-134733905	+	134676559	GO:0006350///GO:0006355///GO:0006917///GO:0007411///GO:0031069///GO:0031175///GO:0045449///GO:0045786///GO:0048469///GO:0050680///GO:0005634///GO:0003677///GO:0003700///GO:0005524		NM_019732///NP_062706	1440275_at	12399	Mm.378894	AV233043	4			1.01953	5.23116	8	0.000791755	0.000791755	0.023806	0.6	1.5	2.1	0.5	2.1	3.3	0.7	2.3	2.9
29855	1438325_at	MDS1 and EVI1 complex locus	Mecom	1.76667	3.40267	30408409	chr3:30135490-30408409	-	30135490	GO:0001701///GO:0001780///GO:0006915///GO:0006350///GO:0006954///GO:0007275///GO:0009605///GO:0009617///GO:0009791///GO:0030154///GO:0030900///GO:0035115///GO:0035116///GO:0042127///GO:0045449///GO:0045892///GO:0045944///GO:0060039///GO:0071425///GO:0005622///GO:0005634///GO:0005515///GO:0003676///GO:0003677///GO:0003700///GO:0046872///GO:0008270		NM_007963///NM_021442///NP_031989///NP_067417	1438325_at	14013	Mm.222255	AI647591	3			1.04642	5.06488	8	0.000971157	0.000971157	0.0267074	0.9	0.1	1.1	3.2	1.4	3.2	2.2	1.5	2.3
35590	1444647_at	phospholipase A2, activating protein	Plaa	1.76667	3.40267	94269938	chr4:94231829-94269938	-	94231829	GO:0006954///GO:0005575///GO:0005515///GO:0005488///GO:0016005		NM_172695///NP_766283	1444647_at	18786	Mm.370954	BB532258	4			1.3784	3.84502	8	0.00491206	0.00491206	0.0666282	2.6	2.1	0.4	3.3	3.7	1.7	1.6	1.2	-0.7
24139	1430015_at	peroxisomal, testis specific 1	Pxt1	1.76667	3.40267	29079207	chr17:29070930-29079207	-	29070930	GO:0008150///GO:0005777///GO:0005575///GO:0003674		NM_153390///NP_700439	1430015_at	69307	Mm.107605	AK005593	17			1.25399	4.2265	8	0.00289012	0.00289012	0.050366	-0.5	2.5	2.6	1	2.6	1.8	0.2	3.1	2.6
41339	1456197_x_at	adherens junction associated protein 1	Ajap1	1.74444	3.35066	152856939	chr4:152747329-152856939	-	152747329	GO:0007155///GO:0008150///GO:0005886///GO:0016020///GO:0016021///GO:0005575///GO:0030054///GO:0005515///GO:0003674		NM_001099299///NP_001092769///XM_001475023///XM_485506///XP_001475073///XP_485506	1456197_x_at	230959	Mm.318874	BB342782	4			1.1392	4.59387	8	0.00176959	0.00176959	0.038352	2.7	2	3.4	2.2	1.5	2.6	0.5	-0.1	0.9
17388	1449212_at	prolactin induced protein	Pip	1.74444	3.35066	41802061	chr6:41797547-41802061	+	41797547	GO:0005576		NM_008843///NP_032869	1449212_at	18716	Mm.214755	NM_008843	6			0.676593	7.73483	8	5.5614e-05	5.5614e-05	0.00561129	1.1	1.6	1.5	1.9	3.2	2.1	0.8	1.8	1.7
4659	1420400_at	seminal vesicle antigen-like 1	Sval1	1.74444	3.35066	41906097	chr6:41901626-41906097	+	41901626	GO:0008150///GO:0005575///GO:0003674		NM_027832///NP_082108	1420400_at	71578	Mm.96996	NM_027832	6			1.25709	4.16305	8	0.003152	0.003152	0.0527685	-0.1	1.5	2.6	0.4	2.1	3.3	0.5	2.1	3.3
29953	1438472_at	transmembrane protein 8 (five membrane-spanning domains)	Tmem8	1.74444	3.35066	26260196	chr17:26250260-26260196	+	26250260	GO:0007155///GO:0008150///GO:0016020///GO:0016021///GO:0005887///GO:0005515///GO:0003674		NM_021793///NP_068565	1438472_at	60455	Mm.304656	BF464818	17			1.31445	3.98139	8	0.00405382	0.00405382	0.0607615	3.1	3.2	3.2	1.7	1.2	2.3	1	-0.5	0.5
18102	1449975_a_at	Parkinson disease (autosomal recessive, juvenile) 2, parkin	Park2	1.73333	3.32495	12256226	chr17:11033249-12256226	+	11033249	GO:0019941///GO:0001963///GO:0001964///GO:0007612///GO:0007626///GO:0008344///GO:0019538///GO:0035249///GO:0042415///GO:0042417///GO:0046928///GO:0050804///GO:0051583///GO:0005886///GO:0016020///GO:0005783///GO:0005634///GO:0005737///GO:0030054///GO:0042995///GO:0043005///GO:0043234///GO:0045202///GO:0045211///GO:0005515///GO:0004842///GO:0046872///GO:0008270///GO:0016874///GO:0016881		NM_016694///NP_057903	1449975_a_at	50873	Mm.311110	AF250293	17			0.406202	12.8015	8	1.30791e-06	1.30791e-06	0.00069398	1.7	2.1	2.4	1.1	1.4	1.6	1.4	2	1.9
16816	1448640_at	solute carrier family 14 (urea transporter), member 1	Slc14a1	1.73333	3.32495	78338858	chr18:78296830-78338858	-	78296830	GO:0006810///GO:0006833///GO:0015840///GO:0016020///GO:0016021///GO:0005372///GO:0015204		NM_001171010///NM_001171011///NM_028122///NP_001164481///NP_001164482///NP_082398	1448640_at	108052	Mm.33832	NM_028122	18			1.13248	4.59171	8	0.00177459	0.00177459	0.0384048	1.3	2.5	2.6	2.2	2.7	3.1	0.2	0.9	0.1
17689	1449513_at	a disintegrin and metallopeptidase domain 24 (testase 1)	Adam24	1.72222	3.29944	41767553	chr8:41760447-41767553	+	41760447	GO:0006508///GO:0007229///GO:0007275///GO:0007283///GO:0008150///GO:0030154///GO:0016020///GO:0016021///GO:0005575///GO:0004222///GO:0008237///GO:0008233///GO:0005178///GO:0046872///GO:0008270///GO:0016787		NM_010086///NP_034216	1449513_at	13526	Mm.67403	NM_010086	8			0.837821	6.16679	8	0.000269006	0.000269006	0.0130738	2.6	1.4	1.7	1.2	0.2	1.1	2.8	2.1	2.4
21634	1455579_at	casein alpha s2-like A	Csn1s2a	1.72222	3.29944	88217822	chr5:88203591-88217822	+	88203591	GO:0006810///GO:0005576///GO:0005215		NM_007785///NP_031811	1455579_at	12993	Mm.474059	BF119305	5			1.27845	4.04134	8	0.0037288	0.0037288	0.0578907	0.3	-0.3	0.4	2	2.3	2.2	2.7	2.4	3.5
21206	1454114_a_at	Na+/H+ exchanger domain containing 1	Nhedc1	1.72222	3.29944	135060791	chr3:135011000-135060791	+	135011000	GO:0006810///GO:0006812///GO:0008150///GO:0055085///GO:0016020///GO:0016021///GO:0005575///GO:0003674///GO:0015299		NM_028946///NP_083222	1454114_a_at	74446	Mm.85000	AK015318	3			0.907989	5.69023	8	0.000459531	0.000459531	0.0174455	1	1.1	2.8	0.8	1.3	2.8	1.1	1.5	3.1
14537	1435756_at	sterile alpha motif domain containing 10	Samd10	1.72222	3.29944	181333852	chr2:181329923-181333852	-	181329923	GO:0008150///GO:0005575///GO:0003674		NM_172676///NP_766264	1435756_at	229011	Mm.205422	BB526577	2			0.699603	7.38514	8	7.72872e-05	7.72872e-05	0.00682139	1.9	2.2	1.1	2.9	2.5	1.2	1.5	1.4	0.8
23319	1428972_at	Tctex1 domain containing 2	Tctex1d2	1.71111	3.27413	32428978	chr16:32419787-32428978	+	32419787	GO:0008150///GO:0005575///GO:0003674		NM_025329///NP_079605	1428972_at	66061	Mm.302693	AK007178	16			0.937343	5.47648	8	0.000589911	0.000589911	0.0201863	1.9	0.2	0.7	2.5	1.5	2.3	3.2	1.1	2
24579	1430546_at	crystallin, zeta (quinone reductase)-like 1	Cryzl1	1.71111	3.27413	91728844	chr16:91689702-91728844	-	91689702	GO:0008152///GO:0055114///GO:0008150///GO:0005575///GO:0003674///GO:0003824///GO:0005488///GO:0016491///GO:0008270		NM_133679///NP_598440	1430546_at	66609	Mm.109823	AK010433	16			0.475511	10.7954	8	4.78025e-06	4.78025e-06	0.00159699	2.4	2.2	1.7	2.1	1.9	1.2	1.6	1.2	1.1
36461	1445532_at	myosin XVI	Myo16	1.71111	3.27413	10633950	chr8:10153922-10633950	+	10153922	GO:0008150///GO:0005737///GO:0016459///GO:0000166///GO:0003774///GO:0003779///GO:0005524		NM_001081397///NP_001074866	1445532_at	244281	Mm.422761	BB081552	8			0.475511	10.7954	8	4.78025e-06	4.78025e-06	0.00159699	1.7	1.1	1	2.5	2	1.8	1.9	2	1.4
42217	1457313_at	oculocerebrorenal syndrome of Lowe	Ocrl	1.7	3.24901	45319043	chrX:45265632-45319043	+	45265632	GO:0046856///GO:0005794///GO:0004439		NM_177215///NP_796189	1457313_at	320634	Mm.210343	BG074373	X			1.1811	4.318	8	0.00255293	0.00255293	0.0469192	1.8	1.6	2.3	2.9	2.5	3.3	0.4	-0.1	0.6
11742	1427483_at	solute carrier family 25 (mitochondrial carrier, phosphate carrier), member 24	Slc25a24	1.7	3.24901	108971327	chr3:108926066-108971327	+	108926066	GO:0006810///GO:0008150///GO:0055085///GO:0016020///GO:0005739///GO:0016021///GO:0005743///GO:0005509///GO:0003674///GO:0005488		NM_172685///NP_766273	1427483_at	229731	Mm.33574	BF578055	3			1.16512	4.37724	8	0.00235749	0.00235749	0.0446183	1.5	1.7	2.7	0.5	-0.1	0.7	2.7	2.2	3.4
5214	1420955_at	visinin-like 1	Vsnl1	1.7	3.24901	11443455	chr12:11332052-11443455	-	11332052	GO:0005509		NM_012038///NP_036168	1420955_at	26950	Mm.27005	NM_012038	12			1.15109	4.4306	8	0.00219526	0.00219526	0.0430659	3.6	1.3	1.2	3.3	0.5	0.9	2.6	1	0.9
4518	1420226_x_at	homeobox A4	Hoxa4	1.67778	3.19935	52141702	chr6:52139685-52141702	-	52139685	GO:0006350///GO:0006355///GO:0007275///GO:0009952///GO:0009952///GO:0045449///GO:0048704///GO:0048704///GO:0005634///GO:0003677///GO:0003700///GO:0030528///GO:0043565		NM_008265///NP_032291	1420226_x_at	15401	Mm.439647	AV206827	6			0.821246	6.1289	8	0.000280412	0.000280412	0.0132706	1.2	2.9	2	0.8	1.5	1	1.3	3.1	1.3
34966	1444016_at	annexin A1	Anxa1	1.67778	3.19935	20465161	chr19:20447923-20465161	-	20447923	GO:0007165///GO:0007049///GO:0042127///GO:0050482///GO:0005886///GO:0016020///GO:0005634///GO:0005737///GO:0005929///GO:0042383///GO:0042995///GO:0005515///GO:0005509///GO:0004859///GO:0005544///GO:0019834		NM_010730///NP_034860	1444016_at	16952	Mm.248360	BE331865	19			1.00347	5.01595	8	0.00103208	0.00103208	0.0279063	0.4	0.4	0.8	2.5	2.4	3.3	1.6	1.6	2.1
42955	1458080_at	senataxin	Setx	1.67778	3.19935	29037991	chr2:28980511-29037991	+	28980511	GO:0006281///GO:0006974///GO:0008150///GO:0005575///GO:0005634///GO:0005737///GO:0000166///GO:0003674///GO:0004386///GO:0005524///GO:0016787		NM_198033///NP_932150	1458080_at	269254	Mm.41867	BB282404	2			0.85991	5.85333	8	0.000381337	0.000381337	0.0155503	1.2	-0.1	2.3	2.4	0.9	2	1.7	2.3	2.4
29174	1437168_at	splicing factor, arginine/serine-rich 13B	Sfrs13b	1.66667	3.1748	33320315	chr4:33295965-33320315	+	33295965	GO:0008150///GO:0005575///GO:0003674		NM_177774///NP_808442	1437168_at	272009	Mm.156636	BB335578	4			0.87892	5.6888	8	0.000460289	0.000460289	0.0174449	1.5	1.4	2.8	0.8	1.3	3.4	1	1	1.8
38660	1447766_x_at	LIM domain containing 2	Limd2	1.66667	3.1748	106021456	chr11:106017569-106021456	-	106017569	GO:0008150///GO:0005575///GO:0003674///GO:0046872///GO:0008270		NM_172397///NP_765985	1447766_x_at	67803	Mm.21687	AV003249	11			0.913783	5.47176	8	0.000593214	0.000593214	0.0202533	0.8	1.4	2.2	2.1	2.2	3.5	0.7	0.9	1.2
44211	1459351_at	adrenergic receptor, alpha 1a	Adra1a	1.65556	3.15044	67352166	chr14:67254094-67352166	+	67254094	GO:0016049///GO:0001985///GO:0001994///GO:0001996///GO:0001997///GO:0007165///GO:0007186///GO:0007200///GO:0007512///GO:0035024///GO:0035265///GO:0043410///GO:0005886///GO:0016020///GO:0016021///GO:0005624///GO:0004871///GO:0004872///GO:0004930///GO:0004935///GO:0004937///GO:0004937///GO:0004937		NM_013461///NP_038489	1459351_at	11549	Mm.57064	BB188444	14			1.01009	4.91706	8	0.00116833	0.00116833	0.0297869	2	0.5	3.2	1.6	0.4	2.2	1.8	0.5	2.7
5820	1421561_at	basic helix-loop-helix family, member e23	Bhlhe23	1.65556	3.15044	180511605	chr2:180509086-180511605	-	180509086	GO:0006350///GO:0045449///GO:0045944///GO:0046671///GO:0048050///GO:0005575///GO:0005634///GO:0003677///GO:0016563///GO:0030528		NM_080641///NP_542372	1421561_at	140489	Mm.408848	NM_080641	2			0.954085	5.20569	8	0.000816714	0.000816714	0.0242174	0.3	0.7	0.9	1.3	1.7	1.9	2.2	2.7	3.2
19898	1451771_at	two pore channel 1	Tpcn1	1.65556	3.15044	121038622	chr5:120984165-121038622	-	120984165	GO:0006810///GO:0006811///GO:0006816///GO:0008150///GO:0055085///GO:0016020///GO:0016021///GO:0005575///GO:0005509///GO:0003674///GO:0005216///GO:0005244///GO:0005262		NM_145853///NP_665852	1451771_at	252972	Mm.114054	AF217002	5			0.774776	6.41045	8	0.000206817	0.000206817	0.0111441	1.9	1.3	1	2.7	2.3	0.8	2.3	2.1	0.5
7857	1423598_at	ATPase, aminophospholipid transporter (APLT), class I, type 8A, member 1	Atp8a1	1.65556	3.15044	68238670	chr5:68009379-68238670	-	68009379	GO:0008152///GO:0006754///GO:0015914///GO:0016020///GO:0016021///GO:0031410///GO:0000166///GO:0000287///GO:0003824///GO:0004012///GO:0046872///GO:0005524///GO:0015662///GO:0016787///GO:0016820		NM_001038999///NM_009727///NP_001034088///NP_033857	1423598_at	11980	Mm.153230	BB303874	5			1.04536	4.75115	8	0.00144311	0.00144311	0.0338107	2.7	0.3	2.1	2.4	0.4	2.3	2.6	0.2	1.9
33339	1442330_at	serine/arginine repetitive matrix 1	Srrm1	1.64444	3.12627	134909129	chr4:134876398-134909129	-	134876398	GO:0000375///GO:0000398///GO:0006397///GO:0008380///GO:0005634///GO:0005681///GO:0016363///GO:0005515///GO:0003677///GO:0003723		NM_001130477///NM_016799///NP_001123949///NP_058079	1442330_at	51796	Mm.1963	BE199719	4			0.667291	7.39307	8	7.67022e-05	7.67022e-05	0.00678303	2.8	0.9	2.1	1.9	1	1.9	1.8	0.7	1.7
29605	1437914_at	E2F transcription factor 6	E2f6	1.63333	3.10229	16833549	chr12:16817770-16833549	+	16817770	GO:0000083///GO:0006350///GO:0006355///GO:0007049///GO:0045449///GO:0005634///GO:0005662///GO:0005667///GO:0003677///GO:0003700		NM_033270///NP_150373///NR_027677	1437914_at	50496	Mm.23296	BB104097	12			0.632455	7.74758	8	5.49631e-05	5.49631e-05	0.00555805	1.1	2.3	1.6	0.7	1.4	1.3	1.4	2.6	2.3
28011	1435355_at	nebulin	Neb	1.63333	3.10229	52194318	chr2:51992166-52194318	-	51992166	GO:0030832///GO:0045214///GO:0005865///GO:0005515		NM_010889///NP_035019///XM_130232///XM_976519///XP_130232///XP_981613	1435355_at	17996	Mm.389247	AI595938	2			0.482183	10.1621	8	7.52684e-06	7.52684e-06	0.00206993	1.7	1.1	1.9	2.1	2	2.3	0.9	1.4	1.3
6221	1421962_at	DnaJ (Hsp40) homolog, subfamily B, member 5	Dnajb5	1.62222	3.07849	42971604	chr4:42965965-42971604	+	42965965	GO:0000122///GO:0006457///GO:0005829///GO:0005634///GO:0051082///GO:0005515///GO:0031072		NM_019874///NP_063927	1421962_at	56323	Mm.20437	AI664344	4			0.440959	11.0366	8	4.04613e-06	4.04613e-06	0.00140373	1.9	0.9	1.4	2	1.4	1.2	2.3	1.6	1.9
29161	1437147_at	gamma-aminobutyric acid (GABA) A receptor, subunit gamma 2	Gabrg2	1.62222	3.07849	41814180	chr11:41725358-41814180	-	41725358	GO:0006810///GO:0006811///GO:0006821///GO:0007214///GO:0007268///GO:0030534///GO:0009791///GO:0005886///GO:0016020///GO:0016021///GO:0030054///GO:0034707///GO:0045202///GO:0045211///GO:0005515///GO:0004872///GO:0004890///GO:0005216///GO:0005230///GO:0005254///GO:0031404		NM_008073///NM_177408///NP_032099///NP_803127	1437147_at	14406	Mm.5309	AV348821	11			1.29207	3.76657	8	0.00549253	0.00549253	0.0703745	1.5	1.2	2.3	0.3	-0.2	0.4	3.2	2.7	3.2
43203	1458332_x_at	SRY-box containing gene 4	Sox4	1.62222	3.07849	29045551	chr13:29042598-29045551	-	29042598	GO:0002328///GO:0006350///GO:0007507///GO:0050821///GO:0030177///GO:0030217///GO:0031017///GO:0045449///GO:0045944///GO:0060070///GO:0005634///GO:0003677///GO:0016563		NM_009238///NP_033264	1458332_x_at	20677	Mm.240627	AV226663	13			1.18615	4.10292	8	0.00342392	0.00342392	0.0552891	-0.3	0.9	1.5	0.5	2.2	2.6	1.1	2.8	3.3
5813	1421554_at	LIM homeobox transcription factor 1 alpha	Lmx1a	1.61111	3.05487	169778864	chr1:169619688-169778864	+	169619688	GO:0001558///GO:0006350///GO:0006355///GO:0007275///GO:0007411///GO:0007417///GO:0010468///GO:0021542///GO:0021549///GO:0021766///GO:0021953///GO:0030182///GO:0045449///GO:0045665///GO:0005634///GO:0003677///GO:0003700///GO:0046872///GO:0008270///GO:0030528///GO:0043565		NM_033652///NP_387501	1421554_at	110648	Mm.330081	NM_033652	1			0.876705	5.51307	8	0.000564973	0.000564973	0.0198604	0.3	2.1	1.9	0.8	1.7	2.8	0.7	1.5	2.7
3727	1419332_at	EGF-like-domain, multiple 6	Egfl6	1.61111	3.05487	163023648	chrX:162960938-163023648	-	162960938	GO:0007155///GO:0007275///GO:0010811///GO:0030154///GO:0030198///GO:0016020///GO:0005576///GO:0005578///GO:0005604///GO:0031012///GO:0005515///GO:0005509		NM_019397///NP_062270	1419332_at	54156	Mm.37707	NM_019397	X			0.900617	5.36669	8	0.000672262	0.000672262	0.021797	2.4	2.3	0.7	2.2	2.2	0.3	1.9	2.2	0.3
34978	1444029_at	poly (ADP-ribose) polymerase family, member 11	Parp11	1.6	3.03143	127444257	chr6:127403740-127444257	+	127403740	GO:0008150///GO:0005575///GO:0003674///GO:0003950///GO:0016740///GO:0016757		NM_181402///NP_852067	1444029_at	101187	Mm.110818	BB028141	6			0.519615	9.2376	8	1.52944e-05	1.52944e-05	0.0030122	1.8	2.1	1	1.4	1.7	0.7	2.2	2.1	1.4
39215	1453133_at	solute carrier family 25 (mitochondrial carrier; adenine nucleotide translocator), member 31	Slc25a31	1.58889	3.00818	40530016	chr3:40512792-40530016	+	40512792	GO:0006810///GO:0055085///GO:0016020///GO:0005739///GO:0016021///GO:0005743///GO:0005929///GO:0019861///GO:0042995///GO:0005215///GO:0005488		NM_178386///NP_848473	1453133_at	73333	Mm.78691	AK006599	3			0.635304	7.50297	8	6.90829e-05	6.90829e-05	0.00638465	1	1.8	0.7	1.9	2.9	1.2	1.6	1.8	1.4
23803	1429606_at	ubiquitin-like domain containing CTD phosphatase 1	Ublcp1	1.58889	3.00818	44284050	chr11:44268078-44284050	-	44268078	GO:0008150///GO:0005575///GO:0005634///GO:0003674///GO:0004721///GO:0016787		NM_024475///NP_077795	1429606_at	79560	Mm.338784	AI648250	11			0.64118	7.43422	8	7.37456e-05	7.37456e-05	0.00666533	1.4	2.8	1.4	2	2.3	1.4	1	1	1
6649	1422390_at	vomeronasal 1 receptor, C5	V1rc5	1.58889	3.00818	57160754	chr6:57159851-57160754	+	57159851	GO:0007606///GO:0005575///GO:0004872		NM_053235///NP_444465	1422390_at	113862	Mm.431976	NM_053235	6			1.06823	4.46222	8	0.00210485	0.00210485	0.0421541	2.3	1.5	-0.1	2.1	2.1	0.3	3.1	2.3	0.7
2666	1418271_at	basic helix-loop-helix family, member e22	Bhlhe22	1.57778	2.9851	17957514	chr3:17954324-17957514	+	17954324	GO:0006350///GO:0030182///GO:0045449///GO:0060040///GO:0060042///GO:0005634///GO:0016564///GO:0030528		NM_021560///NP_067535	1418271_at	59058	Mm.149938	NM_021560	3			0.973111	4.86413	8	0.00124924	0.00124924	0.0307712	1.1	1.8	1.9	2.6	2.4	2.9	0.3	0.3	0.9
16770	1448594_at	WNT1 inducible signaling pathway protein 1	Wisp1	1.57778	2.9851	66754761	chr15:66722954-66754761	+	66722954	GO:0001558///GO:0007155///GO:0016055///GO:0005576///GO:0005515///GO:0005520		NM_018865///NP_061353	1448594_at	22402	Mm.10222	NM_018865	15			1.12225	4.21772	8	0.00292491	0.00292491	0.0506202	0.6	1.8	1.6	1.5	3.3	3.2	-0.2	1.1	1.3
3566	1419171_at	family with sequence similarity 174, member A	Fam174a	1.57778	2.9851	97231861	chr1:97210204-97231861	+	97210204	GO:0008150///GO:0016020///GO:0016021///GO:0005575///GO:0003674		NM_026321///NP_080597	1419171_at	67698	Mm.272705	BB667295	1			0.688799	6.87186	8	0.00012812	0.00012812	0.00851006	2.6	0.9	2.4	1.8	0.5	1.5	1.8	1	1.7
28917	1436672_at	G protein-coupled receptor kinase 5	Grk5	1.56667	2.9622	61168458	chr19:60965651-61168458	+	60965651	GO:0007165///GO:0006468///GO:0000166///GO:0004672///GO:0004674///GO:0004703///GO:0004871///GO:0005524///GO:0016301///GO:0016740		NM_018869///NP_061357	1436672_at	14773	Mm.279400	BB766329	19			1.23895	3.79353	8	0.00528515	0.00528515	0.069232	2.2	2.3	2.1	-0.1	-0.4	0.4	2.5	2.2	2.9
34370	1443397_at	nuclear receptor coactivator 1	Ncoa1	1.56667	2.9622	4484060	chr12:4247362-4484060	-	4247362	GO:0007165///GO:0006350///GO:0006355///GO:0045449///GO:0045941///GO:0045944///GO:0005634///GO:0005515///GO:0003677///GO:0003682///GO:0003713///GO:0004402///GO:0004871///GO:0008415///GO:0016740///GO:0030528///GO:0035257		NM_010881///NP_035011	1443397_at	17977	Mm.301039	BB126957	12			0.89861	5.2303	8	0.000792585	0.000792585	0.0237833	1	2.4	0.8	0.5	2.6	0.8	1.5	3	1.5
38462	1447564_x_at	piwi-like homolog 4 (Drosophila)	Piwil4	1.56667	2.9622	14545177	chr9:14506801-14545177	-	14506801	GO:0006417///GO:0007126///GO:0007275///GO:0007283///GO:0030154///GO:0031047///GO:0034587///GO:0034587///GO:0043046///GO:0005634///GO:0005737///GO:0071547///GO:0005515///GO:0003676///GO:0003723///GO:0034584		NM_177905///NP_808573	1447564_x_at	330890	Mm.334969	BB814395	9			0.855862	5.49154	8	0.000579503	0.000579503	0.0200431	1.6	0.1	1.4	2.2	0.8	2.3	2.5	0.8	2.4
11202	1426943_at	integrator complex subunit 1	Ints1	1.56667	2.96219	140251632	chr5:140227235-140251632	-	140227235	GO:0001832///GO:0001833///GO:0034474///GO:0043066///GO:0043154///GO:0016020///GO:0016021///GO:0005634///GO:0003674		NM_026748///NP_081024	1426943_at	68510	Mm.292942	AK003728	5			1.07238	4.38277	8	0.00234008	0.00234008	0.0445129	2.9	2.9	0.5	2	1.4	0.2	2.3	1.7	0.2
39254	1453178_at	IQ motif containing H	Iqch	1.56667	2.96219	63450255	chr9:63269427-63450255	-	63269427	GO:0008150///GO:0005575///GO:0003674		NM_030068///NP_084344///XM_001475908///XM_134960///XM_917939///XM_925370///XP_001475958///XP_134960///XP_923032///XP_930463	1453178_at	78250	Mm.444612	AV260593	9			1.31814	3.56562	8	0.00734032	0.00734032	0.0815208	2	1.5	-0.4	2.4	2	0.1	3.6	2.6	0.3
15255	1437652_at	sema domain, transmembrane domain (TM), and cytoplasmic domain, (semaphorin) 6C	Sema6c	1.56667	2.96219	94977238	chr3:94968295-94977238	+	94968295	GO:0007275///GO:0007399///GO:0030154///GO:0016020///GO:0016021///GO:0004872		NM_011351///NP_035481	1437652_at	20360	Mm.23662	BF466175	3			0.552268	8.51036	8	2.79051e-05	2.79051e-05	0.00398275	1.9	1.8	1.1	2.4	2.2	1.6	1.3	0.9	0.9
16132	1445535_at	expressed sequence AA407107	AA407107	1.55556	2.93947	-1	chrNA:-1--1	NA	-1	NA		NA	1445535_at	101926	NA	BG063117	NA			1.2729	3.66617	8	0.00634449	0.00634449	0.0761018	2.2	2.7	2.7	-0.1	-0.5	0.3	2.2	2.3	2.2
42861	1457984_at	corticotropin releasing hormone	Crh	1.55556	2.93947	19595329	chr3:19593414-19595329	-	19593414	GO:0006704///GO:0006954///GO:0030324///GO:0030325///GO:0005576///GO:0005179		NM_205769///NP_991338	1457984_at	12918	Mm.290689	BM933756	3			1.30011	3.58945	8	0.00709017	0.00709017	0.080325	0.4	2.8	-0.3	0.7	3.1	0.6	1.9	3.3	1.5
27756	1434960_at	TAF9B RNA polymerase II, TATA box binding protein (TBP)-associated factor	Taf9b	1.55556	2.93947	103416497	chrX:103402214-103416497	-	103402214	GO:0006350///GO:0006352///GO:0008150///GO:0045449///GO:0005575///GO:0005634///GO:0003674///GO:0003677		NM_001001176///NM_001167988///NP_001001176///NP_001161460	1434960_at	407786	Mm.19440	AW555571	X			1.18016	3.95427	8	0.00421075	0.00421075	0.0617791	2.9	1.9	2.9	2.5	1.3	2.1	0.3	-0.1	0.2
9870	1425611_a_at	cut-like homeobox 1	Cux1	1.55556	2.93947	137043301	chr5:136750114-137043301	-	136750114	GO:0000122///GO:0006350///GO:0006355///GO:0006810///GO:0006891///GO:0007275///GO:0030324///GO:0042491///GO:0045449///GO:0016020///GO:0016021///GO:0005634///GO:0005794///GO:0030173///GO:0003677///GO:0003682///GO:0003700///GO:0016564///GO:0030528///GO:0043565		NM_009986///NM_198602///NP_034116///NP_941004	1425611_a_at	13047	Mm.320317	AA023906	5			0.82023	5.68946	8	0.00045994	0.00045994	0.0174464	1.2	1.4	0.9	0.9	1.2	0.7	3.1	2.4	2.2
8599	1424340_at	leucine rich repeat containing 48	Lrrc48	1.55556	2.93947	60207835	chr11:60166881-60207835	+	60166881	GO:0008150///GO:0005575///GO:0005515///GO:0003674		NM_029044///NP_083320	1424340_at	74665	Mm.133570	BC018412	11			1.12373	4.15282	8	0.00319656	0.00319656	0.0528669	0.7	0.3	2.6	2	1.3	3.7	0.4	1	2
41814	1456901_at	a disintegrin-like and metallopeptidase (reprolysin type) with thrombospondin type 1 motif, 20	Adamts20	1.54444	2.91692	94234781	chr15:94181862-94234781	-	94181862	GO:0006508///GO:0007229///GO:0009967///GO:0030198///GO:0043066///GO:0045636///GO:0045636///GO:0048070///GO:0048070///GO:0005576///GO:0005578///GO:0005615///GO:0031012///GO:0004175///GO:0004222///GO:0008237///GO:0008233///GO:0046872///GO:0008270///GO:0016787		NM_001164785///NM_001164786///NM_177431///NP_001158257///NP_001158258///NP_803180	1456901_at	223838	Mm.214132	AI450842	15			0.85894	5.39425	8	0.000650469	0.000650469	0.0213358	1.6	1.5	1	2.6	3	1.1	1.3	1.7	0.1
24406	1430334_at	zinc finger protein 192	Zfp192	1.54444	2.91692	21622980	chr13:21605090-21622980	-	21605090	GO:0006350///GO:0045449///GO:0005634///GO:0046872///GO:0008270		NM_139141///NP_631880	1430334_at	93681	Mm.290601	AK011044	13			0.879078	5.27067	8	0.000754677	0.000754677	0.0231385	1	0.5	1.7	2	1.5	3.4	1.1	0.7	2
37528	1446610_at	engulfment and cell motility 1, ced-12 homolog (C. elegans)	Elmo1	1.54444	2.91692	20697168	chr13:20277293-20697168	+	20277293	GO:0030036///GO:0006915///GO:0006909///GO:0006911///GO:0006928///GO:0016601///GO:0030029///GO:0005886///GO:0016020///GO:0005737///GO:0005856///GO:0005515///GO:0005488///GO:0017124		NM_080288///NM_198093///NP_525027///NP_932761	1446610_at	140580	Mm.342392	BB396016	13			1.2441	3.72425	8	0.00583566	0.00583566	0.0727257	1.9	-0.8	1.9	1.5	1	2	3.2	0.3	2.9
34988	1444039_at	dispatched homolog 2 (Drosophila)	Disp2	1.53333	2.89454	118620911	chr2:118605653-118620911	+	118605653	GO:0008150///GO:0016020///GO:0016021///GO:0005575///GO:0003674		NM_170593///NP_733481	1444039_at	214240	Mm.221499	BB134461	2			1.04762	4.39092	8	0.00231469	0.00231469	0.0443103	1.7	3	2.7	-0.3	1.1	1.3	0.4	2	1.9
43104	1458233_at	furry homolog-like (Drosophila)	Fryl	1.53333	2.89454	73559678	chr5:73490752-73559678	-	73490752	GO:0008150///GO:0005575///GO:0005515		NM_028194///NM_177136///NP_082470///NP_796110	1458233_at	72313	Mm.478281	BB128216	5			0.644205	7.14058	8	9.79945e-05	9.79945e-05	0.00754207	1.3	0.9	2.6	1.2	0.8	1.8	1.4	1.3	2.5
40695	1455124_at	tripartite motif-containing 68	Trim68	1.53333	2.89454	109835840	chr7:109826093-109835840	-	109826093	GO:0019941///GO:0008150///GO:0005622///GO:0005575///GO:0005634///GO:0005737///GO:0005515///GO:0003674///GO:0046872///GO:0008270///GO:0016874		NM_198012///NP_932129	1455124_at	101700	Mm.39043	AW493298	7			1.07471	4.28023	8	0.00268668	0.00268668	0.04843	2.8	1.5	3.3	0.6	-0.1	1	2	0.9	1.8
28978	1436789_at	cyclin J-like	Ccnjl	1.52222	2.87233	43400499	chr11:43342285-43400499	+	43342285	GO:0008150///GO:0005575///GO:0005634///GO:0003674		NM_001045530///NP_001038995	1436789_at	380694	Mm.247595	BM120177	11			0.815135	5.60235	8	0.000508852	0.000508852	0.0185527	2.7	1.8	0.6	2.4	1.5	0.6	2.1	1.5	0.5
5502	1421243_at	ring finger protein 144A	Rnf144a	1.52222	2.87233	27100121	chr12:26991662-27100121	-	26991662	GO:0019941///GO:0008150///GO:0016020///GO:0016021///GO:0005575///GO:0005515///GO:0003674///GO:0046872///GO:0008270///GO:0016874		NM_001081977///NM_080563///NP_001075446///NP_542130	1421243_at	108089	Mm.214932	AI414399	12			0.692419	6.59523	8	0.000170231	0.000170231	0.00990654	0.7	0.6	1	2.5	1.7	2.5	1.4	1.5	1.8
13182	1431292_a_at	twinfilin, actin-binding protein, homolog 2 (Drosophila)	Twf2	1.52222	2.87233	106117718	chr9:106105438-106117718	+	106105438	GO:0007242///GO:0005622///GO:0005737///GO:0005856///GO:0003779///GO:0005080///GO:0005524		NM_011876///NP_036006	1431292_a_at	23999	Mm.274346	AK002699	9			0.788635	5.7906	8	0.00040953	0.00040953	0.0163888	1	1.9	1.9	0.2	2.5	2.3	0.5	1.7	1.7
38386	1447487_at	oligodendrocytic myelin paranodal and inner loop protein	Opalin	1.52222	2.87233	41151603	chr19:41137909-41151603	-	41137909	GO:0008150///GO:0005886///GO:0016020///GO:0016021///GO:0005575///GO:0003674		NM_153520///NP_705740	1447487_at	226115	Mm.54119	AW046662	19			0.953648	4.78863	8	0.00137539	0.00137539	0.0326826	2.3	2.5	1.6	0.5	0.2	0.2	2.3	2.1	2
13361	1431862_x_at	outer dense fiber of sperm tails 2-like	Odf2l	1.51111	2.8503	144816879	chr3:144781552-144816879	+	144781552	GO:0008150///GO:0005575///GO:0003674		NM_001162538///NM_001162539///NM_025714///NP_001156010///NP_001156011///NP_079990	1431862_x_at	52184	Mm.259105	AK016726	3			1.05172	4.31041	8	0.00257924	0.00257924	0.0471721	0.1	3	1.9	0.4	1.9	2.4	0.1	1.8	2
3908	1419513_a_at	ect2 oncogene	Ect2	1.51111	2.85029	27052758	chr3:26996147-27052758	-	26996147	GO:0000902///GO:0007242///GO:0035023///GO:0005622///GO:0005515///GO:0005085///GO:0005089///GO:0017048		NM_007900///NP_031926	1419513_a_at	13605	Mm.261453	NM_007900	3			1.04934	4.32018	8	0.00254544	0.00254544	0.046858	2	1.3	-0.3	3	2.1	0.4	2.6	1.5	1
5860	1421601_at	GS homeobox 2	Gsx2	1.51111	2.85029	75473918	chr5:75471625-75473918	+	75471625	GO:0002087///GO:0006350///GO:0006355///GO:0007275///GO:0007389///GO:0007389///GO:0007417///GO:0007420///GO:0021527///GO:0021575///GO:0021798///GO:0021889///GO:0045449///GO:0048663///GO:0048665///GO:0048853///GO:0060163///GO:0005634///GO:0003677///GO:0003700///GO:0030528///GO:0043565		NM_133256///NP_573555	1421601_at	14843	Mm.218752	NM_133256	5			1.09138	4.15376	8	0.00319244	0.00319244	0.0528763	1.6	-0.1	1.1	3	0.6	2.5	2.4	0.3	2.2
29944	1438455_at	poly(A) binding protein, cytoplasmic 4-like	Pabpc4l	1.51111	2.85029	46251863	chr3:46246118-46251863	-	46246118	GO:0008150///GO:0005575///GO:0003674		NM_001101479///NP_001094949///XM_884776///XM_912044///XP_889869///XP_917137	1438455_at	241989	Mm.119234	AI464220	3			1.2015	3.77305	8	0.00544188	0.00544188	0.070084	0.3	3	1	0.3	3.3	1	0.9	2.9	0.9
230	1415835_at	prolactin family 3, subfamily b, member 1	Prl3b1	1.51111	2.85029	27341609	chr13:27334298-27341609	+	27334298	GO:0005576///GO:0005615///GO:0005179		NM_008865///NP_032891	1415835_at	18776	Mm.37203	NM_008865	13			0.981637	4.61814	8	0.00171436	0.00171436	0.0375702	2.3	2.9	0.5	2.2	1.5	0.3	2.4	1.1	0.4
7499	1423240_at	Rous sarcoma oncogene	Src	1.51111	2.85029	157297574	chr2:157250028-157297574	+	157250028	GO:0007165///GO:0006468///GO:0016477///GO:0018108///GO:0030900///GO:0033146///GO:0048477///GO:0060065///GO:0060444///GO:0070374///GO:0000166///GO:0005515///GO:0004672///GO:0004713///GO:0004715///GO:0005524///GO:0016301///GO:0016740///GO:0019904		NM_001025395///NM_009271///NP_001020566///NP_033297	1423240_at	20779	Mm.22845	BG868120	2			1.1858	3.82303	8	0.00506784	0.00506784	0.0675029	2	0.3	1.3	1.2	-0.1	0.8	3.6	1.6	2.9
38265	1447362_at	budding uninhibited by benzimidazoles 1 homolog, beta (S. cerevisiae)	Bub1b	1.51111	2.85029	118467328	chr2:118423946-118467328	+	118423946	GO:0006915///GO:0006468///GO:0007049///GO:0007067///GO:0007091///GO:0051301///GO:0000776///GO:0000776///GO:0000776///GO:0000940///GO:0005634///GO:0005737///GO:0000166///GO:0004672///GO:0004674///GO:0005524///GO:0016301///GO:0016740		NM_009773///NP_033903	1447362_at	12236	Mm.29133	AU045529	2			0.573246	7.90818	8	4.74475e-05	4.74475e-05	0.00501155	1.5	1.9	1.8	0.7	0.8	0.9	1.7	2.1	2.2
34202	1443224_at	ectonucleotide pyrophosphatase/phosphodiesterase 2	Enpp2	1.51111	2.85029	54751516	chr15:54670922-54751516	-	54670922	GO:0008152///GO:0006935///GO:0006955///GO:0016042///GO:0005576///GO:0005887///GO:0003676///GO:0003824///GO:0004528///GO:0004551///GO:0005044///GO:0046872///GO:0016787///GO:0030247///GO:0047391		NM_001136077///NM_015744///NP_001129549///NP_056559	1443224_at	18606	Mm.250256	BB179095	15			0.691817	6.55279	8	0.000177953	0.000177953	0.010224	0.7	0.9	0.3	1.8	1.7	2	2.1	1.9	2.2
11043	1426784_at	tripartite motif-containing 47	Trim47	1.51111	2.85029	115971330	chr11:115967139-115971330	-	115967139	GO:0008150///GO:0005622///GO:0005575///GO:0005634///GO:0005737///GO:0005515///GO:0003674///GO:0046872///GO:0008270		NM_172570///NP_766158	1426784_at	217333	Mm.347770	AV077293	11			0.410623	11.0401	8	4.03624e-06	4.03624e-06	0.00141115	2	1.8	1.2	1.6	1.6	0.7	1.9	1.6	1.2
41753	1456838_at	leucine rich repeat and Ig domain containing 3	Lingo3	1.51111	2.85029	80306784	chr10:80295548-80306784	-	80295548	GO:0008150///GO:0016020///GO:0016021///GO:0005575///GO:0005515///GO:0003674		NM_001013758///NP_001013780	1456838_at	237403	Mm.40213	BE995608	10			1.28884	3.51737	8	0.00787614	0.00787614	0.0845162	2	2.4	1.8	-0.2	-0.3	0.1	3	2.7	2.1
44424	1459567_at	expressed sequence C77905	C77905	1.5	2.82843	-1	chrNA:-1--1	NA	-1	NA		NA	1459567_at	97142	Mm.458998	C77905	NA			0.913783	4.92458	8	0.00115731	0.00115731	0.0296399	1.1	0.6	2.6	1.7	0.3	2.5	1.5	0.6	2.6
33919	1442934_at	expressed sequence C81608	C81608	1.5	2.82843	-1	chrNA:-1--1	NA	-1	NA		NA	1442934_at	97314	NA	BG067071	NA			1.30767	3.44124	8	0.00880775	0.00880775	0.089227	-0.2	1.9	3	-0.1	1.3	2	0.3	1.8	3.5
31433	1440386_at	glucuronyl C5-epimerase	Glce	1.5	2.82843	61918413	chr9:61905055-61918413	-	61905055	GO:0006024///GO:0015012///GO:0030210///GO:0016020///GO:0016021///GO:0005794///GO:0016853///GO:0016857///GO:0016857///GO:0050379		NM_033320///NP_201577	1440386_at	93683	Mm.24411	BB272589	9			1.33041	3.38241	8	0.00960734	0.00960734	0.0928834	1.5	0.8	-0.5	3.4	1.7	0.3	3.1	2.6	0.6
38189	1447283_at	testis specific 10	Tsga10	1.5	2.82843	37921924	chr1:37811620-37921924	-	37811620	GO:0030031///GO:0016020///GO:0005634///GO:0005737///GO:0005737///GO:0009434///GO:0043005///GO:0005198		NM_207228///NP_997111	1447283_at	211484	Mm.332756	BF319562	1			0.458258	9.81981	8	9.72081e-06	9.72081e-06	0.00223683	0.8	1.2	1.1	1.2	1.6	1.8	1.6	2.2	2
564	1416169_at	trophoblast specific protein beta	Tpbpb	1.5	2.82843	61006208	chr13:61002655-61006208	-	61002655	GO:0008150///GO:0005575///GO:0003674		NM_026429///NP_080705	1416169_at	116913	Mm.443229	AY034576	13			0.519615	8.66025	8	2.45684e-05	2.45684e-05	0.00366907	1.8	1	1.9	2.1	0.5	1.1	1.8	1.7	1.6
2143	1417748_x_at	forkhead box M1	Foxm1	1.48889	2.80673	128325904	chr6:128313011-128325904	+	128313011	GO:0001570///GO:0001889///GO:0006350///GO:0006355///GO:0008284///GO:0010552///GO:0042127///GO:0045449///GO:0045944///GO:0005634///GO:0005634///GO:0005515///GO:0003677///GO:0003700///GO:0010843///GO:0016563///GO:0043565		NM_008021///NP_032047	1417748_x_at	14235	Mm.42148	NM_008021	6			0.289156	15.4473	8	3.06785e-07	3.06785e-07	0.000314461	1.4	1.1	1.1	1.7	1.8	1.3	1.9	1.6	1.5
12602	1428625_a_at	RMI1, RecQ mediated genome instability 1, homolog (S. cerevisiae)	Rmi1	1.48889	2.80673	58512510	chr13:58503608-58512510	+	58503608	GO:0006260///GO:0008150///GO:0005575///GO:0005634///GO:0003674		NM_001168248///NM_028904///NP_001161720///NP_083180///NR_031761	1428625_a_at	74386	Mm.85289	BM221034	13			1.30139	3.43223	8	0.00892541	0.00892541	0.0896936	2.5	3	3.5	1.7	1.1	1.2	-0.3	0.1	0.6
43660	1458791_at	expressed sequence AU015849	AU015849	1.48889	2.80673	-1	chrNA:-1--1	NA	-1	NA		NA	1458791_at	106315	NA	BG070395	NA			0.747403	5.97625	8	0.000332079	0.000332079	0.014401	0.8	1.2	0.5	1.9	1.8	0.7	2.5	2.5	1.5
27179	1433945_at	family with sequence similarity 189, member A1	Fam189a1	1.48889	2.80673	72301414	chr7:71900981-72301414	-	71900981	GO:0008150///GO:0016020///GO:0016021///GO:0005575///GO:0003674		NM_183087///NP_898910	1433945_at	70638	Mm.441986	AW047451	7			0.375648	11.8906	8	2.29881e-06	2.29881e-06	0.000942531	1.8	1.4	2	1.6	1.2	1.7	1.5	0.7	1.5
20640	1452513_a_at	Fanconi anemia, complementation group A	Fanca	1.47778	2.78519	125842476	chr8:125792143-125842476	-	125792143	GO:0006281///GO:0006974///GO:0007140///GO:0008584///GO:0008585///GO:0042127///GO:0005634///GO:0005737		NM_016925///NP_058621	1452513_a_at	14087	Mm.444516	AF208119	8			1.11218	3.98617	8	0.00402683	0.00402683	0.0605582	1.7	-0.6	1.8	2.2	0.2	2.8	2.3	0.8	2.1
1603	1417208_at	alpha-methylacyl-CoA racemase	Amacr	1.47778	2.78519	10926379	chr15:10911510-10926379	+	10911510	GO:0008152///GO:0008300///GO:0005739///GO:0005777///GO:0003824///GO:0008111///GO:0016853		NM_008537///NP_032563	1417208_at	17117	Mm.2787	NM_008537	15			0.586894	7.55389	8	6.58404e-05	6.58404e-05	0.0061993	1.2	2.2	1.9	1.3	2.2	1.8	0.5	1.3	0.9
30306	1439087_a_at	phosphoinositide-3-kinase interacting protein 1	Pik3ip1	1.47778	2.78519	3242974	chr11:3230733-3242974	+	3230733	GO:0016020///GO:0016021		NM_178149///NP_835362	1439087_a_at	216505	Mm.390323	BB030508	11			1.15302	3.84499	8	0.00491229	0.00491229	0.0665713	2.4	2.2	-0.1	2.4	1.9	1	2.1	2.1	-0.7
4015	1419620_at	pituitary tumor-transforming gene 1	Pttg1	1.47778	2.78519	43239750	chr11:43233751-43239750	-	43233751	GO:0007059///GO:0051276///GO:0006259///GO:0006281///GO:0006974///GO:0007049///GO:0007067///GO:0009987///GO:0045143///GO:0051301///GO:0005634///GO:0005737///GO:0004869///GO:0017124		NM_001131054///NM_013917///NP_001124526///NP_038945	1419620_at	30939	Mm.6856	NM_013917	11			0.983333	4.50847	8	0.0019798	0.0019798	0.0409028	2	2	0.6	0.7	1.2	-0.1	2.7	2.8	1.4
43634	1458765_at	RNA binding motif protein 10	Rbm10	1.47778	2.78519	20228031	chrX:20194628-20228031	+	20194628	GO:0008150///GO:0005622///GO:0005575///GO:0005634///GO:0000166///GO:0003674///GO:0003676///GO:0003723///GO:0046872///GO:0008270		NM_001167775///NM_001167776///NM_145627///NP_001161247///NP_001161248///NP_663602	1458765_at	236732	Mm.279194	BM217926	X			0.771002	5.75009	8	0.000428951	0.000428951	0.0167644	2	1.7	2.2	2.1	1.5	2.2	0.3	0.3	1
41277	1456091_at	SEC22 vesicle trafficking protein homolog C (S. cerevisiae)	Sec22c	1.47778	2.78519	121614147	chr9:121589163-121614147	-	121589163	GO:0016192///GO:0006810///GO:0008150///GO:0015031///GO:0016020///GO:0016021///GO:0005783///GO:0005575///GO:0003674		NM_001164562///NM_178677///NP_001158034///NP_848792	1456091_at	215474	Mm.31421	BB277237	9			0.999722	4.43457	8	0.00218369	0.00218369	0.0429135	2	1.5	-0.1	2.6	3.1	0.7	1.7	0.8	1
27926	1435225_s_at	bromodomain and PHD finger containing, 3	Brpf3	1.46667	2.76383	28975734	chr17:28938070-28975734	+	28938070	GO:0008150///GO:0005575///GO:0003674///GO:0046872///GO:0008270		NM_001081315///NP_001074784	1435225_s_at	268936	Mm.291877	BB728354	17			1.17792	3.73539	8	0.00574317	0.00574317	0.072111	1.3	0.2	1.2	2.5	-0.2	1.9	3.3	0.5	2.5
39113	1452990_at	metal response element binding transcription factor 1	Mtf1	1.46667	2.76383	124527044	chr4:124479792-124527044	+	124479792	GO:0006350///GO:0006355///GO:0006979///GO:0046686///GO:0045449///GO:0045944///GO:0005622///GO:0005634///GO:0003676///GO:0003677///GO:0003700///GO:0046872///GO:0008270///GO:0042156		NM_008636///NP_032662	1452990_at	17764	Mm.272397	AV316320	4			1.09545	4.01663	8	0.00385922	0.00385922	0.0590016	-0.5	0.9	1.8	0.9	1.8	2.6	1	1.4	3.3
3723	1419328_at	sema domain, immunoglobulin domain (Ig), TM domain, and short cytoplasmic domain	Sema4f	1.46667	2.76383	82889744	chr6:82866368-82889744	-	82866368	GO:0007275///GO:0007399///GO:0030154///GO:0030517///GO:0031290///GO:0005886///GO:0000299///GO:0016020///GO:0016021///GO:0019717///GO:0045202///GO:0045211///GO:0005515///GO:0004872		NM_001113481///NM_011350///NP_001106953///NP_035480	1419328_at	20355	Mm.270543	AB021291	6			1.16082	3.79043	8	0.00530858	0.00530858	0.0693375	3.3	2.8	1	2	2	1	0.5	1	-0.4
18236	1450109_s_at	ATP-binding cassette, sub-family C (CFTR/MRP), member 2	Abcc2	1.45556	2.74262	43912708	chr19:43856797-43912708	+	43856797	GO:0006810///GO:0055085///GO:0016020///GO:0016021///GO:0005887///GO:0005624///GO:0016324///GO:0046581///GO:0000166///GO:0005515///GO:0042626///GO:0017111///GO:0005215///GO:0005524///GO:0016887		NM_013806///NP_038834	1450109_s_at	12780	Mm.39054	NM_013806	19			0.255495	17.091	8	1.39581e-07	1.39581e-07	0.000170142	1.4	1.8	1.6	1.2	1.7	1.3	1.5	1.6	1
1696	1417301_at	frizzled homolog 6 (Drosophila)	Fzd6	1.45556	2.74262	38869734	chr15:38837825-38869734	+	38837825	GO:0001736///GO:0001843///GO:0016055///GO:0007165///GO:0007166///GO:0007186///GO:0007275///GO:0042472///GO:0016020///GO:0016021///GO:0016327///GO:0045177///GO:0004871///GO:0004872///GO:0004888///GO:0004926///GO:0004930		NM_001162494///NM_008056///NP_001155966///NP_032082	1417301_at	14368	Mm.4769	NM_008056	15			1.08295	4.0322	8	0.00377648	0.00377648	0.0583697	1.8	1.5	2.4	2.3	1.9	2.8	0.1	-0.3	0.6
21554	1455326_at	C-type lectin domain family 16, member A	Clec16a	1.45556	2.74262	10744964	chr16:10545479-10744964	+	10545479	GO:0008150///GO:0005575///GO:0003674		NM_177562///NP_808230	1455326_at	74374	Mm.159176	BB315720	16			1.16845	3.73714	8	0.00572879	0.00572879	0.0720909	0.3	1.8	2.3	0.8	3.1	2.6	-0.6	1.2	1.6
42729	1457843_at	LY6/PLAUR domain containing 6	Lypd6	1.45556	2.74262	50049083	chr2:49921981-50049083	+	49921981	GO:0008150///GO:0005576///GO:0005575///GO:0003674		NM_177139///NP_796113///NR_033304	1457843_at	320343	Mm.130607	AI848492	2			0.741807	5.88653	8	0.000367285	0.000367285	0.0151694	1.1	0.9	1.4	2.6	2.2	2.3	0.4	1	1.2
25874	1432284_at	mirror-image polydactyly gene 1 homolog (human)	Mipol1	1.45556	2.74262	58558228	chr12:58331411-58558228	+	58331411	GO:0008150///GO:0005575///GO:0003674		NM_001164370///NP_001157842///XM_354672///XM_915810///XP_354672///XP_920903	1432284_at	73490	Mm.268180	AK006974	12			0.687588	6.3507	8	0.000220445	0.000220445	0.0115206	1.9	0.6	2.2	1.3	0.6	2.2	2.1	0.7	1.5
11829	1427570_at	signal recognition particle receptor ('docking protein')	Srpr	1.45556	2.74262	35024588	chr9:35018787-35024588	+	35018787	GO:0006614///GO:0008150///GO:0016020///GO:0005783///GO:0005575///GO:0000166///GO:0005515///GO:0003674///GO:0017111///GO:0004872///GO:0005525		NM_026130///NP_080406	1427570_at	67398	Mm.284688	BC012512	9			0.729916	5.98242	8	0.000329797	0.000329797	0.0143712	1.5	1.8	0.5	2.3	2.6	1.2	1.5	1.3	0.4
38500	1447602_x_at	sulfatase 2	Sulf2	1.45556	2.74262	165981156	chr2:165898588-165981156	-	165898588	GO:0006790///GO:0008152///GO:0005783///GO:0005615///GO:0005794///GO:0009986///GO:0005509///GO:0003824///GO:0004065///GO:0046872///GO:0008449///GO:0008484///GO:0016787		NM_028072///NP_082348	1447602_x_at	72043	Mm.1011	AU020235	2			1.17592	3.71342	8	0.00592717	0.00592717	0.0733794	1.9	1.6	0.6	1	1.3	-0.5	3.2	3.1	0.9
25993	1432443_at	family with sequence similarity 71, member E1	Fam71e1	1.44444	2.72158	51756503	chr7:51751957-51756503	+	51751957	GO:0008150///GO:0005575///GO:0003674		NM_028169///NP_082445///XM_901475///XM_924733///XP_906568///XP_929826	1432443_at	75538	Mm.258841	AK006222	7			1.14686	3.77845	8	0.0054001	0.0054001	0.0697651	2.5	0.3	1	3.2	0.7	0.7	3.1	0.8	0.7
44688	1459836_x_at	splicing factor 3b, subunit 2	Sf3b2	1.44444	2.72158	5295455	chr19:5273920-5295455	-	5273920	GO:0008150///GO:0005575///GO:0005515		NM_030109///NP_084385	1459836_x_at	319322	Mm.196532	AV240083	19			1.15986	3.73608	8	0.00573751	0.00573751	0.0721404	1.9	3	1	1.6	1.8	-0.6	2	2.4	-0.1
39171	1453067_at	apoptosis-inducing, TAF9-like domain 1	Apitd1	1.43333	2.7007	148511709	chr4:148502457-148511709	-	148502457	GO:0006352///GO:0008150///GO:0000775///GO:0005575///GO:0005634///GO:0005694///GO:0003674///GO:0003677		NM_027263///NP_081539	1453067_at	69928	Mm.260893	AU043467	4			1.26095	3.41012	8	0.00922148	0.00922148	0.0911258	2.1	1.9	2.5	1.9	2	3	-0.2	-0.5	0.2
5413	1421154_at	hyperpolarization-activated, cyclic nucleotide-gated K+ 2	Hcn2	1.43333	2.7007	79198853	chr10:79179378-79198853	+	79179378	GO:0006810///GO:0006811///GO:0006813///GO:0006814///GO:0042391///GO:0042391///GO:0055085///GO:0016020///GO:0016021///GO:0000166///GO:0005515///GO:0005216///GO:0005244///GO:0005249///GO:0005267///GO:0005272///GO:0030552///GO:0030955///GO:0031402		NM_008226///NP_032252	1421154_at	15166	Mm.12956	NM_008226	10			0.790569	5.43912	8	0.000616621	0.000616621	0.0206154	2.1	1.8	0.2	2.1	1.6	0.4	2.3	1.7	0.7
22307	1460217_at	prolactin family 7, subfamily d, member 1	Prl7d1	1.43333	2.7007	27808606	chr13:27800891-27808606	-	27800891	GO:0016525///GO:0043537///GO:0005576///GO:0005615///GO:0005125///GO:0005179		NM_011120///NP_035250	1460217_at	18814	Mm.3258	NM_011120	13			1.19896	3.58645	8	0.00712117	0.00712117	0.0805144	0.5	0.2	2	1.1	2.2	3.4	0.3	0.4	2.8
14669	1436167_at	Src homology 2 domain containing F	Shf	1.43333	2.7007	122194654	chr2:122174627-122194654	-	122174627	GO:0006915///GO:0008150///GO:0005575///GO:0005515///GO:0003674		NM_001013829///NP_001013851	1436167_at	435684	Mm.458215	BB798279	2			0.979796	4.38867	8	0.00232168	0.00232168	0.0442749	0.1	2.4	1.7	0.4	2.8	1.9	0.2	1.9	1.5
7785	1423526_at	AT rich interactive domain 3B (BRIGHT-like)	Arid3b	1.42222	2.67998	57682041	chr9:57638315-57682041	-	57638315	GO:0006350///GO:0007275///GO:0045449///GO:0005622///GO:0005634///GO:0003677		NM_019689///NP_062663	1423526_at	56380	Mm.425588	BM247863	9			0.790218	5.39935	8	0.000646515	0.000646515	0.021237	2.6	1.1	2.1	2.2	0.8	1.9	0.8	0.3	1
17478	1449302_at	ATP-binding cassette, sub-family A (ABC1), member 2	Abca2	1.42222	2.67998	25304059	chr2:25284193-25304059	+	25284193	GO:0006810///GO:0008203///GO:0016020///GO:0016021///GO:0005765///GO:0000166///GO:0017111///GO:0005524///GO:0016887		NM_007379///NP_031405	1449302_at	11305	Mm.2210	NM_007379	2			0.828821	5.14787	8	0.00087661	0.00087661	0.0252304	1.9	1.8	0.6	2.9	2.1	0.5	1.4	1.1	0.5
6501	1422242_at	defensin, alpha, related sequence 10	Defa-rs10	1.42222	2.67998	-1	chrNA:-1--1	NA	-1	GO:0006952///GO:0005576///GO:0005615		NM_007845///NP_031871	1422242_at	13219	Mm.423258	NM_007845	NA			0.989669	4.31121	8	0.00257646	0.00257646	0.0471786	0.8	0.3	2.5	1.3	0.4	2.4	1.4	0.7	3
44615	1459760_at	NADH dehydrogenase (ubiquinone) Fe-S protein 4	Ndufs4	1.42222	2.67998	115178302	chr13:115078003-115178302	-	115078003	GO:0001932///GO:0022900///GO:0006810///GO:0016020///GO:0005739///GO:0005743///GO:0005747///GO:0070469///GO:0008137///GO:0016651		NM_010887///NP_035017	1459760_at	17993	Mm.253142	BE852624	13			0.924362	4.6158	8	0.0017196	0.0017196	0.0376302	0.1	0.6	1	1.7	2	0.4	2.5	2.6	1.9
22687	1460743_at	tigger transposable element derived 5	Tigd5	1.42222	2.67998	75744964	chr15:75740164-75744964	+	75740164	GO:0008150///GO:0005575///GO:0003674		NM_178646///NP_848761	1460743_at	105734	Mm.275583	BB553398	15			1.23164	3.46421	8	0.00851494	0.00851494	0.087819	-0.7	1.6	1.8	0.4	1.9	2.5	0.1	2.1	3.1
36405	1445475_at	p21 protein (Cdc42/Rac)-activated kinase 6	Pak6	1.41111	2.65942	118523754	chr2:118489312-118523754	+	118489312	GO:0006468///GO:0008150///GO:0005575///GO:0000166///GO:0003674///GO:0004672///GO:0004674///GO:0005524///GO:0016301///GO:0016740		NM_001033254///NM_001145854///NP_001028426///NP_001139326	1445475_at	214230	Mm.241857	BB003750	2			1.24443	3.40182	8	0.00933532	0.00933532	0.0917481	1	2.2	3.2	-0.1	1.8	2.5	-0.7	1	1.8
11378	1427119_at	serine peptidase inhibitor, Kazal type 4	Spink4	1.41111	2.65942	40878428	chr4:40867088-40878428	+	40867088	GO:0005576///GO:0008233///GO:0004867///GO:0030414		NM_011463///NP_035593	1427119_at	20731	Mm.25246	AV066321	4			1.0043	4.21522	8	0.00293488	0.00293488	0.0506955	2.8	0.6	1	1.9	0.6	0.5	3.2	1.3	0.8
12029	1427770_a_at	solute carrier family 2 (facilitated glucose transporter), member 3	Slc2a3	1.41111	2.65942	122692763	chr6:122677828-122692763	-	122677828	GO:0006810///GO:0008643///GO:0015758///GO:0055085///GO:0016020///GO:0016021///GO:0005215///GO:0005355///GO:0022891		NM_011401///NP_035531	1427770_a_at	20527	Mm.395108	X69698	6			0.772082	5.48301	8	0.000585372	0.000585372	0.0201226	1.3	1.1	0.2	2.5	2.3	0.6	1.9	1.8	1
43919	1459055_at	forkhead box J3	Foxj3	1.41111	2.65942	119301724	chr4:119212292-119301724	+	119212292	GO:0006350///GO:0006355///GO:0045449///GO:0005634///GO:0003677///GO:0003700///GO:0043565		NM_172699///NP_766287	1459055_at	230700	Mm.259227	BB811070	4			1.09138	3.87888	8	0.00468219	0.00468219	0.064717	2.7	1.9	2.3	2.1	1.3	2.1	-0.5	0.1	0.7
15816	1439018_at	FH2 domain containing 1	Fhdc1	1.41111	2.65942	84284351	chr3:84247946-84284351	-	84247946	GO:0030036///GO:0008150///GO:0016043///GO:0005575///GO:0003674///GO:0003779		NM_001033301///NP_001028473	1439018_at	229474	Mm.331107	AV329790	3			1.25643	3.36934	8	0.00979516	0.00979516	0.094034	-0.4	2.4	3	0.1	1.4	2	-0.1	1.7	2.6
21153	1453972_x_at	mediator complex subunit 1	Med1	1.4	2.63902	98054607	chr11:98014974-98054607	-	98014974	GO:0006260///GO:0001701///GO:0001889///GO:0001892///GO:0006350///GO:0006355///GO:0006355///GO:0006355///GO:0006357///GO:0006366///GO:0006590///GO:0007275///GO:0009887///GO:0007420///GO:0007507///GO:0007595///GO:0033601///GO:0035050///GO:0035116///GO:0035162///GO:0043010///GO:0045444///GO:0045444///GO:0045449///GO:0045944///GO:0045944///GO:0060744///GO:0060745///GO:0060750///GO:0005634///GO:001659…		NM_001080118///NM_013634///NM_134027///NP_001073587///NP_038662///NP_598788	1453972_x_at	19014	Mm.12926	AK005207	11			1.02591	4.09391	8	0.00346681	0.00346681	0.0556231	-0.5	1	1.4	1.8	2.2	3	0.6	1	2.1
19954	1451827_a_at	NADPH oxidase 4	Nox4	1.4	2.63902	94547116	chr7:94395304-94547116	+	94395304	GO:0000902///GO:0055114///GO:0007569///GO:0008285///GO:0035051///GO:0042554///GO:0045453///GO:0005886///GO:0016020///GO:0016021///GO:0005783///GO:0030054///GO:0009055///GO:0005506///GO:0016491///GO:0016175///GO:0050660		NM_015760///NP_056575	1451827_a_at	50490	Mm.31748	BC021378	7			0.858778	4.89067	8	0.00120794	0.00120794	0.0302662	1.4	1.5	2.5	1	-0.1	0.7	1.9	1.1	2.6
30819	1439753_x_at	sine oculis-related homeobox 4 homolog (Drosophila)	Six4	1.4	2.63902	74214232	chr12:74201245-74214232	-	74201245	GO:0006355///GO:0007275///GO:0007519///GO:0042472///GO:0043524///GO:0045449///GO:0045941///GO:0045944///GO:0048538///GO:0048699///GO:0048704///GO:0048856///GO:0051451///GO:0005634///GO:0005634///GO:0005737///GO:0003677///GO:0003700///GO:0030528///GO:0043565		NM_011382///NP_035512	1439753_x_at	20474	Mm.249575	AI893638	12			0.390512	10.7551	8	4.91688e-06	4.91688e-06	0.00159537	0.8	1.6	1.1	0.9	1.7	1.7	1.3	1.6	1.9
32492	1441469_at	dedicator of cytokinesis 4	Dock4	1.4	2.63902	41573075	chr12:41172639-41573075	+	41172639	GO:0008150///GO:0016020///GO:0032420///GO:0003674///GO:0005085///GO:0017124		NM_172803///NP_766391	1441469_at	238130	Mm.341423	BB430711	12			1.20727	3.47892	8	0.00833278	0.00833278	0.0868137	2.8	2.2	2.1	0.1	-0.9	0.7	2.4	1.5	1.7
10016	1425757_a_at	interphotoreceptor matrix proteoglycan 1	Impg1	1.4	2.63902	80359045	chr9:80161136-80359045	-	80161136	GO:0005576///GO:0004872		NM_022016///NP_071299	1425757_a_at	63859	Mm.422780	AF266478	9			1.19164	3.52456	8	0.00779373	0.00779373	0.0839114	3	1.7	0.2	2.5	1	-0.1	2.8	1.4	0.1
16003	1439995_at	Na+/H+ exchanger domain containing 2	Nhedc2	1.4	2.63902	135005731	chr3:134970663-135005731	+	134970663	GO:0006810///GO:0006811///GO:0006812///GO:0006814///GO:0015992///GO:0055085///GO:0016020///GO:0005739///GO:0016021///GO:0015297///GO:0015299///GO:0031402		NM_178877///NP_849208	1439995_at	97086	Mm.365904	AV251613	3			1.13908	3.68719	8	0.00615505	0.00615505	0.0748044	1.2	1.1	-0.6	2.8	2.7	1	2.2	2	0.2
22933	1428397_at	UDP-Gal:betaGlcNAc beta 1,3-galactosyltransferase, polypeptide 5	B3galt5	1.4	2.63902	96541465	chr16:96457407-96541465	+	96457407	GO:0006486///GO:0016020///GO:0016021///GO:0005794///GO:0008378///GO:0016740///GO:0016757		NM_001122993///NM_033149///NP_001116465///NP_149161	1428397_at	93961	Mm.154783	BB430637	16			0.870345	4.82567	8	0.00131184	0.00131184	0.0316731	1.3	-0.2	1.5	2.3	0.9	2.3	1.8	0.5	2.2
34098	1443120_at	PDZ domain containing 4	Pdzd4	1.4	2.63902	71070308	chrX:71038695-71070308	-	71038695	GO:0008150///GO:0005575///GO:0005737///GO:0005515///GO:0003674		NM_001029868///NP_001025039	1443120_at	245469	Mm.103782	BB208816	X			1.22984	3.41509	8	0.00915413	0.00915413	0.0907784	0.6	1.3	2.2	2.3	2.4	3.4	0.2	-0.2	0.4
23942	1429779_at	eukaryotic translation initiation factor 2C, 4	Eif2c4	1.38889	2.61877	126210702	chr4:126166788-126210702	-	126166788	GO:0006417///GO:0008150///GO:0031047///GO:0030529///GO:0005575///GO:0005737///GO:0003674///GO:0003676///GO:0003723		NM_153177///NP_694817	1429779_at	76850	Mm.86705	AI481660	4			0.946631	4.40157	8	0.00228196	0.00228196	0.0441331	2.1	2.4	0.7	1.9	2.8	0.9	0.4	1.2	0.1
22949	1428417_at	family with sequence similarity 164, member A	Fam164a	1.38889	2.61877	7553848	chr3:7503425-7553848	+	7503425	GO:0008150///GO:0005575///GO:0003674		NM_173181///NP_775273	1428417_at	67306	Mm.332366	BE198251	3			0.754063	5.52562	8	0.000556688	0.000556688	0.0196457	1.8	1	1.2	1.3	0.6	2	1.5	0.3	2.8
18409	1450282_at	fibroblast growth factor 4	Fgf4	1.38889	2.61877	152051148	chr7:152047290-152051148	+	152047290	GO:0001502///GO:0008284///GO:0008284///GO:0008284///GO:0008543///GO:0008543///GO:0019827///GO:0030326///GO:0035116///GO:0042475///GO:0043066///GO:0051781///GO:0005104///GO:0008083		NM_010202///NP_034332	1450282_at	14175	Mm.4956	NM_010202	7			1.16452	3.57801	8	0.00720916	0.00720916	0.0808002	1	-0.9	1.7	2.4	0.3	2.7	1.9	1	2.4
4860	1420601_at	glial cells missing homolog 1 (Drosophila)	Gcm1	1.38889	2.61877	77913431	chr9:77899764-77913431	+	77899764	GO:0006350///GO:0006355///GO:0007275///GO:0045449///GO:0060018///GO:0060670///GO:0060706///GO:0005634///GO:0005667///GO:0003677///GO:0003677///GO:0003700///GO:0003700///GO:0046872///GO:0008134///GO:0008270		NM_008103///NP_032129	1420601_at	14531	Mm.1400	NM_008103	9			0.85505	4.87301	8	0.00123525	0.00123525	0.030678	1.3	0.3	0.1	1.6	1.4	1.1	2.3	2.8	1.6
34647	1443686_at	histocompatibility 2, class II, locus Mb2	H2-DMb2	1.38889	2.61877	34288040	chr17:34282360-34288040	+	34282360	GO:0002504///GO:0019882///GO:0019882///GO:0019886///GO:0051085///GO:0042613///GO:0005764///GO:0016021///GO:0005765///GO:0005770///GO:0005771///GO:0010008///GO:0005515		NM_010388///NP_034518	1443686_at	15000	Mm.195060	BB734586	17			0.910281	4.57734	8	0.0018083	0.0018083	0.0388917	2.1	1.9	0.2	2.4	2.4	1	1.4	1.2	-0.1
25684	1432028_at	RAB11 family interacting protein 2 (class I)	Rab11fip2	1.38889	2.61877	60019557	chr19:59978788-60019557	-	59978788	GO:0008150///GO:0005575///GO:0003674		NM_001033172///NM_001164367///NP_001028344///NP_001157839	1432028_at	74998	Mm.24167	AK015534	19			1.05053	3.96626	8	0.00414058	0.00414058	0.061288	1.1	1.7	1.6	-0.4	0.1	1	2.2	2.6	2.6
9569	1425310_a_at	EMI domain containing 2	Emid2	1.38889	2.61877	137358977	chr5:137217633-137358977	-	137217633	GO:0010811///GO:0005576///GO:0005783///GO:0005578///GO:0005794///GO:0005515		NM_024474///NP_077794	1425310_a_at	140709	Mm.295020	BC002218	5			0.797566	5.22423	8	0.000798463	0.000798463	0.0238803	1.6	0.7	2.7	1.2	1	2.1	0.9	0.2	2.1
19677	1451550_at	Eph receptor B3	Ephb3	1.37778	2.59868	21223377	chr16:21204867-21223377	+	21204867	GO:0006468///GO:0007169///GO:0007411///GO:0021952///GO:0031290///GO:0016020///GO:0016021///GO:0005887///GO:0000166///GO:0005515///GO:0004672///GO:0004713///GO:0004714///GO:0004872///GO:0005003///GO:0005005///GO:0005524///GO:0008046///GO:0016301///GO:0016740		NM_010143///NP_034273	1451550_at	13845	Mm.6972	BC014822	16			1.1745	3.51924	8	0.00785468	0.00785468	0.0843261	0.9	0.7	1.2	1	-0.3	0.4	3	2.7	2.8
5351	1421092_at	serine (or cysteine) peptidase inhibitor, clade A (alpha-1 antiproteinase, antitrypsin), member 12	Serpina12	1.37778	2.59868	105282653	chr12:105266978-105282653	-	105266978	GO:0008150///GO:0005576///GO:0005575///GO:0003674///GO:0004867///GO:0030414		NM_026535///NP_080811	1421092_at	68054	Mm.20286	AK014346	12			0.396162	10.4334	8	6.17814e-06	6.17814e-06	0.00182118	1.8	1.8	0.9	1.2	1.4	0.8	1.6	1.8	1.1
40089	1454281_at	exportin 7	Xpo7	1.37778	2.59868	71166435	chr14:71054052-71166435	-	71054052	GO:0006810///GO:0006886///GO:0006913///GO:0015031///GO:0051028///GO:0055085///GO:0005575///GO:0005634///GO:0005643///GO:0005737///GO:0005488///GO:0008536///GO:0008565		NM_023045///NP_075532	1454281_at	65246	Mm.152987	BB612890	14			1.15518	3.57808	8	0.00720837	0.00720837	0.0808115	1	1.2	2.6	0.1	1.9	2.5	-0.7	1.2	2.6
9712	1425453_x_at	killer cell lectin-like receptor subfamily A, member 12	Klra12	1.37778	2.59868	130256499	chr6:129994041-130256499	-	129994041	GO:0005886///GO:0004872		NM_010646///NP_034776	1425453_x_at	16630	Mm.441781	AF204265	6			0.674125	6.1314	8	0.000279642	0.000279642	0.013262	1.1	0.9	1.6	0.4	0.9	1	2	2.1	2.4
12606	1428639_at	lin-9 homolog (C. elegans)	Lin9	1.37778	2.59868	182611757	chr1:182571464-182611757	+	182571464	GO:0006260///GO:0007049///GO:0005634		NM_001103182///NM_175186///NP_001096652///NP_780395	1428639_at	72568	Mm.275044	AK012271	1			0.74963	5.51383	8	0.000564465	0.000564465	0.019858	1.2	2.4	2.5	0.3	1.7	1.7	0.9	0.8	0.9
4671	1420412_at	tumor necrosis factor (ligand) superfamily, member 10	Tnfsf10	1.37778	2.59868	27238587	chr3:27215998-27238587	+	27215998	GO:0006915///GO:0006955///GO:0016020///GO:0016021///GO:0005615///GO:0005515///GO:0005125///GO:0005164		NM_009425///NP_033451	1420412_at	22035	Mm.1062	NM_009425	3			0.819722	5.04236	8	0.000998691	0.000998691	0.0273147	1.2	0.8	0.1	1.9	1.6	0.7	2.5	2.5	1.1
41761	1456846_at	zinc finger and BTB domain containing 42	Zbtb42	1.37778	2.59868	113920957	chr12:113917050-113920957	+	113917050	GO:0010553///GO:0005634///GO:0005737///GO:0016564		NM_001100460///NP_001093930///XM_001477883///XM_356600///XM_914337///XP_001477933///XP_356600///XP_919430	1456846_at	382639	Mm.11350	BG073393	12			1.12114	3.68674	8	0.00615906	0.00615906	0.0748329	2.5	0.3	-0.3	2.5	1.2	0.8	3.1	1.4	0.9
43027	1458152_at	electron transferring flavoprotein, dehydrogenase	Etfdh	1.36667	2.57874	79432689	chr3:79407709-79432689	-	79407709	GO:0055114///GO:0022900///GO:0006810///GO:0006979///GO:0008150///GO:0016020///GO:0005739///GO:0016021///GO:0005743///GO:0017133///GO:0003674///GO:0004174///GO:0046872///GO:0005506///GO:0016491///GO:0051536///GO:0051539		NM_025794///NP_080070	1458152_at	66841	Mm.28336	AV239508	3			1.12805	3.63459	8	0.00664079	0.00664079	0.0780168	1	-0.4	-0.1	1.5	1.8	1.2	2.4	3.2	1.7
21938	1456278_x_at	G protein-coupled receptor 172B	Gpr172b	1.36667	2.57874	76372560	chr15:76369372-76372560	+	76369372	GO:0008150///GO:0016020///GO:0016021///GO:0005575///GO:0003674///GO:0004872		NM_029643///NP_083919	1456278_x_at	52710	Mm.28597	BB225331	15			0.74162	5.52844	8	0.000554846	0.000554846	0.019596	1	1.6	0.6	0.5	2.5	1.5	0.6	2.3	1.7
33980	1443002_at	zinc finger RNA binding protein	Zfr	1.36667	2.57874	12115205	chr15:12047605-12115205	+	12047605	GO:0007275///GO:0005622///GO:0005634///GO:0005737///GO:0003676///GO:0003677///GO:0003723///GO:0008270		NM_011767///NP_035897	1443002_at	22763	Mm.273496	BM119505	15			1.12583	3.64175	8	0.00657233	0.00657233	0.077495	3	2.5	2.6	1.5	0.9	1.2	0.2	-0.2	0.6
8033	1423774_a_at	protein regulator of cytokinesis 1	Prc1	1.36667	2.57874	87461145	chr7:87439350-87461145	+	87439350	GO:0000910///GO:0007049///GO:0051301///GO:0005634///GO:0005737///GO:0005819///GO:0005856///GO:0005874		NM_145150///NP_660132	1423774_a_at	233406	Mm.227274	BC005475	7			0.953939	4.29797	8	0.00262295	0.00262295	0.0476431	2.5	1.6	0.5	1.6	1.6	-0.1	2.5	1.9	0.2
28781	1436486_x_at	whirlin	Whrn	1.35556	2.55896	63156985	chr4:63075943-63156985	-	63075943	GO:0007605///GO:0060122///GO:0002142///GO:0005737///GO:0005884///GO:0005929///GO:0032420///GO:0042995///GO:0005515		NM_001008791///NM_001008792///NM_001008793///NM_001008794///NM_001008795///NM_001008796///NM_001008797///NM_001008798///NM_028640///NP_001008791///NP_001008792///NP_001008793///NP_001008794///NP_001008795///NP_001008796///NP_001008797///NP_001008798///NP_082916	1436486_x_at	73750	Mm.300397	BG798811	4			0.861846	4.71856	8	0.00150496	0.00150496	0.0345598	1.6	0.9	0.4	2.4	1.7	0.6	2.7	1.6	0.3
1857	1417462_at	CAP, adenylate cyclase-associated protein 1 (yeast)	Cap1	1.35556	2.55896	122563124	chr4:122536470-122563124	-	122536470	GO:0000902///GO:0001667///GO:0030036///GO:0007010///GO:0006898///GO:0005886///GO:0016020///GO:0005576///GO:0005829///GO:0005737///GO:0030864///GO:0003779///GO:0005488		NM_007598///NP_031624	1417462_at	12331	Mm.8687	NM_007598	4			0.212786	19.1116	8	5.82062e-08	5.82062e-08	0.000114137	1.4	1.7	1.4	1.1	1.5	1.3	1	1.5	1.3
35462	1444519_at	leucine rich repeat containing G protein coupled receptor 5	Lgr5	1.35556	2.55896	115024836	chr10:114887369-115024836	-	114887369	GO:0007165///GO:0007186///GO:0005886///GO:0016020///GO:0016021///GO:0005515///GO:0004871///GO:0004872///GO:0004930///GO:0016500		NM_010195///NP_034325	1444519_at	14160	Mm.42103	BB363657	10			0.976103	4.16622	8	0.0031383	0.0031383	0.0526564	1.5	-0.1	1	2.8	1.3	0.6	2.9	1.4	0.8
30855	1439790_at	serine (or cysteine) peptidase inhibitor, clade B, member 9	Serpinb9	1.35556	2.55896	33109824	chr13:33096409-33109824	+	33096409	GO:0006916///GO:0005515		NM_009256///NP_033282	1439790_at	20723	Mm.272569	BE686716	13			1.16094	3.50291	8	0.00804466	0.00804466	0.0854906	2	1.2	-0.2	2	2.2	-0.4	2.2	2.8	0.4
35327	1444383_at	ribosomal RNA processing 7 homolog A (S. cerevisiae)	Rrp7a	1.35556	2.55896	82953231	chr15:82946278-82953231	-	82946278	GO:0008150///GO:0005575///GO:0003674///GO:0003723		NM_029101///NP_083377	1444383_at	74778	Mm.462437	AV347845	15			0.676593	6.01051	8	0.000319631	0.000319631	0.0142026	0.4	1.4	1.9	0.2	1.3	2	1.2	1.7	2.1
8280	1424021_at	ADP-ribosylation factor-like 6 interacting protein 6	Arl6ip6	1.34444	2.53932	53078255	chr2:53051117-53078255	+	53051117	GO:0008150///GO:0016020///GO:0016021///GO:0005575///GO:0005515		NM_022989///NP_075365	1424021_at	65103	Mm.37623	BB837198	2			0.911196	4.42642	8	0.00220752	0.00220752	0.0431562	0.4	2.5	0.7	0.7	2.6	0.9	0.7	2.5	1.1
23875	1429691_at	protein tyrosine phosphatase, receptor type, G	Ptprg	1.34444	2.53932	13074553	chr14:12386066-13074553	+	12386066	GO:0006470///GO:0016311///GO:0016020///GO:0016021///GO:0004721///GO:0004725///GO:0016787///GO:0016791		NM_008981///NP_033007	1429691_at	19270	Mm.431266	AK017277	14			1.05132	3.83644	8	0.00497224	0.00497224	0.0670213	1.9	2.1	0.2	2.3	2.4	0.2	1.6	1.8	-0.4
5063	1420804_s_at	C-type lectin domain family 4, member d	Clec4d	1.33333	2.51984	123225285	chr6:123212124-123225285	+	123212124	GO:0006955///GO:0016020///GO:0016021///GO:0004872///GO:0005488///GO:0005529		NM_001163161///NM_010819///NP_001156633///NP_034949	1420804_s_at	17474	Mm.441101	NM_010819	6			0.793725	5.03953	8	0.00100221	0.00100221	0.0273945	1.4	1.8	0.1	1.5	1.9	0.2	2	2.3	0.8
11951	1427692_a_at	calcium/calmodulin-dependent serine protein kinase (MAGUK family)	Cask	1.33333	2.51984	13423667	chrX:13094207-13423667	-	13094207	GO:0006468///GO:0045944///GO:0005886///GO:0016020///GO:0005829///GO:0005634///GO:0005737///GO:0016323///GO:0019717///GO:0045202///GO:0000166///GO:0005515///GO:0004672///GO:0004674///GO:0005516///GO:0005524///GO:0016301///GO:0016740		NM_009806///NP_033936	1427692_a_at	12361	Mm.327591	Y17137	X			1.03803	3.85346	8	0.00485364	0.00485364	0.0662543	1.3	3.4	0.4	0.9	2.3	1	0.7	1.9	0.1
19537	1451410_a_at	cysteine-rich protein 3	Crip3	1.32222	2.50051	46568720	chr17:46565890-46568720	+	46565890	GO:0042098///GO:0005634///GO:0005737///GO:0003674///GO:0046872///GO:0008270		NM_053250///NM_181664///NP_444480///NP_858050	1451410_a_at	114570	Mm.25168	AF367970	17			1.16166	3.41467	8	0.0091598	0.0091598	0.0908147	2.7	2.7	0.6	1.8	1.2	-0.4	2.1	1.5	-0.3
13494	1432400_at	Eph receptor A1	Epha1	1.32222	2.50051	42323267	chr6:42308485-42323267	-	42308485	GO:0006468///GO:0007169///GO:0016020///GO:0016021///GO:0005887///GO:0000166///GO:0005515///GO:0004672///GO:0004713///GO:0004714///GO:0004872///GO:0005003///GO:0005524///GO:0016301///GO:0016740		NM_023580///NP_076069	1432400_at	13835	Mm.133330	AK017662	6			0.675977	5.86805	8	0.000375033	0.000375033	0.0153627	2.1	1.7	1.5	1.9	1.6	1.4	1.1	0.7	-0.1
19591	1451464_at	microfibrillar-associated protein 3	Mfap3	1.32222	2.50051	57347319	chr11:57332166-57347319	+	57332166	GO:0008150///GO:0005886///GO:0016020///GO:0016021///GO:0005575///GO:0003674		NM_145426///NM_180599///NP_663401///NP_850930	1451464_at	216760	Mm.30501	BI661422	11			0.562978	7.04586	8	0.000107611	0.000107611	0.00784063	1.5	0.9	0.7	1.3	1	0.8	2.3	2.1	1.3
15389	1437971_at	superkiller viralicidic activity 2-like 2 (S. cerevisiae)	Skiv2l2	1.32222	2.50051	113717588	chr13:113657987-113717588	-	113657987	GO:0006397///GO:0008150///GO:0008380///GO:0005575///GO:0005634///GO:0005681///GO:0000166///GO:0003674///GO:0003676///GO:0004386///GO:0005524///GO:0008026///GO:0016787///GO:0016818		NM_028151///NP_082427	1437971_at	72198	Mm.291029	BB753919	13			0.692419	5.72871	8	0.000439611	0.000439611	0.0170334	1	1	1.1	1	0.1	1.3	2.1	2.1	2.2
20380	1452253_at	cysteine rich transmembrane BMP regulator 1 (chordin like)	Crim1	1.31111	2.48133	78773654	chr17:78599836-78773654	+	78599836	GO:0001558///GO:0016020///GO:0016021///GO:0005576///GO:0004857///GO:0004867///GO:0005520		NM_015800///NP_056615	1452253_at	50766	Mm.311912	AK018666	17			1.16345	3.38076	8	0.00963086	0.00963086	0.0930509	2.3	1.2	0.2	2.2	0.4	-0.2	3.3	1.8	0.6
6526	1422267_at	forkhead box B2	Foxb2	1.31111	2.48133	16948320	chr19:16946805-16948320	-	16946805	GO:0006350///GO:0006355///GO:0045449///GO:0005634///GO:0003677///GO:0003700///GO:0043565		NM_008023///NP_032049	1422267_at	14240	Mm.7971	NM_008023	19			0.936008	4.20224	8	0.00298734	0.00298734	0.0510543	1	1.1	-0.3	1.6	2.5	0.8	1.9	2.6	0.6
23797	1429600_at	methylenetetrahydrofolate dehydrogenase (NADP+ dependent) 2-like	Mthfd2l	1.31111	2.48133	91450395	chr5:91360221-91450395	+	91360221	GO:0008150///GO:0005575///GO:0003674		NM_026788///NP_081064	1429600_at	665563	Mm.153030	AK003824	5			0.999305	3.93607	8	0.00431969	0.00431969	0.0625433	2.5	1.7	0.1	2.2	1.5	0.1	2.4	1.2	0.1
6644	1422385_at	olfactory receptor 1264	Olfr1264	1.31111	2.48133	89862221	chr2:89861294-89862221	-	89861294	GO:0007165///GO:0007186///GO:0007608///GO:0016021///GO:0004871///GO:0004872///GO:0004930///GO:0004984		NM_021368///NP_067343	1422385_at	258206	Mm.377377	NM_021368	2			0.870983	4.51597	8	0.0019603	0.0019603	0.0406864	0.4	1.5	2.6	0.2	1.4	2	0.3	1.2	2.2
31692	1440647_at	signal-induced proliferation-associated 1 like 1	Sipa1l1	1.31111	2.48133	83552769	chr12:83271002-83552769	+	83271002	GO:0051056///GO:0005622///GO:0005515///GO:0005096		NM_001167983///NM_172579///NP_001161455///NP_766167	1440647_at	217692	Mm.261333	BB466827	12			0.783333	5.02128	8	0.00102524	0.00102524	0.0277548	1.8	2.2	0.2	1.8	1.6	0.2	1.9	1.6	0.5
18718	1450591_at	olfactory receptor 154	Olfr154	1.31111	2.48133	85504612	chr2:85503533-85504612	-	85503533	GO:0007165///GO:0007186///GO:0007608///GO:0050896///GO:0005886///GO:0016020///GO:0016021///GO:0004871///GO:0004872///GO:0004930///GO:0004984		NM_013728///NP_038756	1450591_at	27216	Mm.377120	NM_013728	2			0.937342	4.19626	8	0.00301187	0.00301187	0.0513372	0.5	0.5	2.5	0.5	0.7	2.6	1	1	2.5
8737	1424478_at	Bardet-Biedl syndrome 2 (human)	Bbs2	1.3	2.46229	96622711	chr8:96591853-96622711	-	96591853	GO:0008104///GO:0007288///GO:0030534///GO:0021756///GO:0021766///GO:0021987///GO:0033365///GO:0035058///GO:0040015///GO:0045444///GO:0045494///GO:0048854///GO:0060296///GO:0005886///GO:0016020///GO:0005575///GO:0005737///GO:0005929///GO:0031514///GO:0042995///GO:0003674		NM_026116///NP_080392	1424478_at	67378	Mm.292107	AF342737	8			0.7	5.57143	8	0.000527562	0.000527562	0.0190654	1	1	0.3	2.3	1.5	0.4	2.1	1.8	1.3
9426	1425167_a_at	guanine nucleotide binding protein (G protein), gamma transducing activity polypeptide 1	Gngt1	1.3	2.46229	3947436	chr6:3944011-3947436	+	3944011	GO:0007165///GO:0008104///GO:0007186///GO:0007602///GO:0042462///GO:0005886///GO:0005834///GO:0016020///GO:0003924///GO:0004871		NM_010314///NP_034444	1425167_a_at	14699	Mm.95398	BC023064	6			0.913783	4.26797	8	0.00273169	0.00273169	0.0488896	1.9	0.1	0.8	2.3	-0.1	1.9	2.4	1	1.4
16020	1440959_s_at	myoneurin	Mynn	1.3	2.46229	30517416	chr3:30501008-30517416	+	30501008	GO:0006350///GO:0045449///GO:0005622///GO:0005634///GO:0005515///GO:0003676///GO:0003677///GO:0046872///GO:0008270		NM_030557///NP_085034	1440959_s_at	80732	Mm.200378	BB759556	3			1.07238	3.63677	8	0.00661985	0.00661985	0.0778315	0.5	-0.1	2.3	1	0.7	2.5	1.4	0.4	3
23806	1429609_at	adenosine A3 receptor	Adora3	1.28889	2.4434	105726959	chr3:105673824-105726959	+	105673824	GO:0001973///GO:0002553///GO:0002553///GO:0002687///GO:0002687///GO:0007165///GO:0007186///GO:0014068///GO:0043306///GO:0043306///GO:0050729///GO:0050729///GO:0050850///GO:0050850///GO:0070257///GO:0070257///GO:0005886///GO:0016020///GO:0016021///GO:0005887///GO:0001609///GO:0001609///GO:0004871///GO:0004872///GO:0004930		NM_009631///NM_027025///NP_033761///NP_081301	1429609_at	11542	Mm.235024	AK005581	3			0.525463	7.35859	8	7.92813e-05	7.92813e-05	0.00695655	1.8	0.8	1.1	2	1.3	1.5	1.8	0.5	0.8
31963	1440921_at	NLR family, pyrin domain containing 12	Nlrp12	1.28889	2.4434	3249741	chr7:3221510-3249741	-	3221510	GO:0043122///GO:0043281///GO:0045345///GO:0005634///GO:0005737///GO:0003674		NM_001033431///NP_001028603///XM_001476888///XM_904112///XP_001476938///XP_909205	1440921_at	378425	Mm.277152	AI527293	7			0.677208	5.70972	8	0.000449321	0.000449321	0.0172908	1.3	2.4	1.4	0.5	1.7	0.6	0.7	2.1	0.9
37570	1446652_at	RALBP1 associated Eps domain containing protein 2	Reps2	1.28889	2.4434	159081533	chrX:158849885-159081533	-	158849885	GO:0008150///GO:0005575///GO:0005737///GO:0005509///GO:0003674		NM_178256///NP_839987	1446652_at	194590	Mm.442441	BB547008	X			1.07639	3.59226	8	0.00706124	0.00706124	0.0806251	2.1	2.9	0.8	0.1	1.7	-0.1	1.2	2.5	0.4
5219	1420960_at	Fanconi anemia, complementation group G	Fancg	1.28889	2.4434	43023173	chr4:43015210-43023173	-	43015210	GO:0001541///GO:0006281///GO:0006974///GO:0007286///GO:0009314///GO:0005634///GO:0005488		NM_001163233///NM_053081///NP_001156705///NP_444311	1420960_at	60534	Mm.23122	BG072083	4			0.814623	4.74657	8	0.00145164	0.00145164	0.0339048	1.9	0.8	2.6	1	0.2	1.8	0.9	0.4	2
34189	1443211_at	fibroblast growth factor receptor 2	Fgfr2	1.28889	2.4434	137410322	chr7:137305964-137410322	-	137305964	GO:0001525///GO:0001657///GO:0001701///GO:0001701///GO:0002053///GO:0006468///GO:0007267///GO:0009880///GO:0009887///GO:0007409///GO:0008284///GO:0008284///GO:0008284///GO:0008543///GO:0008543///GO:0008543///GO:0008589///GO:0009791///GO:0010453///GO:0010552///GO:0010553///GO:0016331///GO:0022612///GO:0030177///GO:0030282///GO:0030324///GO:0030324///GO:0030855///GO:0030901///GO:0030916///GO:003280…		NM_010207///NM_201601///NP_034337///NP_963895	1443211_at	14183	Mm.16340	BB464520	7			0.623387	6.20268	8	0.000258673	0.000258673	0.0128202	1	0.9	2.2	0.2	1.3	1.8	1	1.2	2
13295	1431715_a_at	ligase III, DNA, ATP-dependent	Lig3	1.28889	2.4434	82617776	chr11:82594636-82617776	+	82594636	GO:0006260///GO:0006281///GO:0006310///GO:0006974///GO:0007049///GO:0051301///GO:0005622///GO:0005634///GO:0000166///GO:0000287///GO:0003677///GO:0003910///GO:0046872///GO:0005524///GO:0008270///GO:0016874		NM_010716///NP_034846	1431715_a_at	16882	Mm.277136	AK010719	11			0.900617	4.29335	8	0.00263937	0.00263937	0.047845	2	1.6	-0.2	1.8	2.2	0.4	1.6	2	0.2
19944	1451817_at	suppressor of variegation 4-20 homolog 1 (Drosophila)	Suv420h1	1.28889	2.4434	3806324	chr19:3767420-3806324	+	3767420	GO:0006350///GO:0016568///GO:0016571///GO:0045449///GO:0000780///GO:0005634///GO:0005694///GO:0008168///GO:0016740///GO:0018024///GO:0042799		NM_001167884///NM_001167885///NM_001167886///NM_001167887///NM_001167888///NM_001167889///NM_144871///NP_001161356///NP_001161357///NP_001161358///NP_001161359///NP_001161360///NP_001161361///NP_659120	1451817_at	225888	Mm.278578	BC011214	19			0.615314	6.28406	8	0.000236825	0.000236825	0.0120963	0.8	0.7	0.6	1.2	1.4	0.8	2.2	2	1.9
29140	1437115_at	PHD and ring finger domains 1	Phrf1	1.27778	2.42465	148448650	chr7:148414686-148448650	+	148414686	GO:0006366///GO:0006397///GO:0007242///GO:0005634///GO:0005515///GO:0046872///GO:0008270///GO:0019904		NM_001081118///NP_001074587	1437115_at	101471	Mm.248656	BG073405	7			1.03655	3.69815	8	0.0060587	0.0060587	0.0740324	2.2	1.1	1.8	-0.1	-0.1	0.2	2.4	1.7	2.3
40923	1455471_at	canopy 1 homolog (zebrafish)	Cnpy1	1.27778	2.42465	28564413	chr5:28532002-28564413	-	28532002	GO:0008150///GO:0005575///GO:0003674		NM_175651///NP_783582	1455471_at	269637	Mm.381479	AV333862	5			1.09176	3.51114	8	0.00794826	0.00794826	0.0850474	-1	1	1.3	0.5	2	2	1.1	1.8	2.8
34349	1443375_at	GNAS (guanine nucleotide binding protein, alpha stimulating) complex locus	Gnas	1.27778	2.42465	174163585	chr2:174109820-174163585	+	174109820	GO:0001501///GO:0001958///GO:0007165///GO:0006112///GO:0007186///GO:0007189///GO:0007189///GO:0007191///GO:0042493///GO:0009791///GO:0035116///GO:0040032///GO:0045669///GO:0045672///GO:0048701///GO:0051216///GO:0005886///GO:0005834///GO:0005834///GO:0016020///GO:0005624///GO:0005624///GO:0031410///GO:0042995///GO:0000166///GO:0005515///GO:0003924///GO:0003924///GO:0004871///GO:0005525///GO:0019001		NM_001077507///NM_001077510///NM_010309///NM_019690///NM_022000///NM_201616///NM_201617///NM_201618///NP_001070975///NP_001070978///NP_034439///NP_062664///NP_068840///NP_963910///NP_963911///NP_963912///NR_003258	1443375_at	14683	Mm.125770	BM239335	2			0.571791	6.70409	8	0.000152064	0.000152064	0.00913216	0.7	1.4	0.5	0.9	1.7	1.1	1.3	2.4	1.5
23027	1428536_at	potassium voltage-gated channel, subfamily G, member 4	Kcng4	1.27778	2.42465	122159580	chr8:122147753-122159580	-	122147753	GO:0006810///GO:0006811///GO:0006813///GO:0008150///GO:0055085///GO:0005886///GO:0016020///GO:0016021///GO:0005575///GO:0008076///GO:0005515///GO:0003674///GO:0005216///GO:0005244///GO:0005249///GO:0005267///GO:0030955		NM_025734///NP_080010	1428536_at	66733	Mm.358699	AK015001	8			1.01708	3.76897	8	0.00547367	0.00547367	0.0702127	0.4	2.8	0.9	0.1	2.3	0.8	0.5	2.6	1.1
3577	1419182_at	sushi, von Willebrand factor type A, EGF and pentraxin domain containing 1	Svep1	1.27778	2.42465	58219468	chr4:58055667-58219468	-	58055667	GO:0007155///GO:0008150///GO:0016020///GO:0005576///GO:0005737///GO:0005515///GO:0005509///GO:0003682		NM_022814///NP_073725	1419182_at	64817	Mm.261024	NM_022814	4			0.851143	4.50375	8	0.0019922	0.0019922	0.041065	1.9	1.9	2.1	1	-0.4	0.3	1.2	1.9	1.6
31378	1440331_at	3-ketodihydrosphingosine reductase	Kdsr	1.27778	2.42465	108656319	chr1:108616986-108656319	-	108616986	GO:0008152///GO:0055114///GO:0006666///GO:0030148///GO:0016020///GO:0016021///GO:0005783///GO:0003824///GO:0005488///GO:0016491///GO:0047560		NM_027534///NP_081810	1440331_at	70750	Mm.458911	BB772662	1			0.947071	4.04756	8	0.00369669	0.00369669	0.0576104	1.1	2.4	1	1.1	2.2	-0.3	1.4	2.4	0.2
3992	1419597_at	ectodysplasin-A	Eda	1.26667	2.40605	97596099	chrX:97170944-97596099	+	97170944	GO:0001942///GO:0001942///GO:0006955///GO:0007160///GO:0007275///GO:0010467///GO:0030154///GO:0042346///GO:0042475///GO:0043123///GO:0043473///GO:0043588///GO:0060662///GO:0005886///GO:0016020///GO:0016021///GO:0005576///GO:0005887///GO:0005789///GO:0045177///GO:0005164		NM_010099///NP_034229	1419597_at	13607	Mm.328086	NM_010099	X			0.8544	4.44756	8	0.00214624	0.00214624	0.0424924	1.1	1.7	2.8	-0.2	1	0.6	1.7	0.9	1.8
17052	1448876_at	Ellis van Creveld gene homolog (human)	Evc	1.26667	2.40605	37728120	chr5:37690410-37728120	-	37690410	GO:0016020///GO:0016021		NM_021292///NP_067267	1448876_at	59056	Mm.23592	NM_021292	5			0.766485	4.95769	8	0.00111011	0.00111011	0.0290243	1.8	0.7	0.5	2.4	0.9	0.7	2.5	1.1	0.8
15531	1438332_at	solute carrier family 22 (organic anion transporter), member 6	Slc22a6	1.26667	2.40605	8702789	chr19:8692485-8702789	+	8692485	GO:0006811///GO:0006820///GO:0015711///GO:0015711///GO:0005886///GO:0016020///GO:0016021///GO:0005887///GO:0008514///GO:0008514///GO:0008514///GO:0015075		NM_008766///NP_032792	1438332_at	18399	Mm.30090	BB127498	19			0.703562	5.40109	8	0.000645181	0.000645181	0.0212396	1.8	0.9	0.2	0.8	0.9	1	2.4	2.1	1.3
33261	1442251_at	valosin containing protein (p97)/p47 complex interacting protein 1	Vcpip1	1.26667	2.40605	9738463	chr1:9713277-9738463	-	9713277	GO:0019941///GO:0008150///GO:0005783///GO:0005575///GO:0005794///GO:0003674///GO:0008234///GO:0008233///GO:0016787		NM_173443///NP_775619	1442251_at	70675	Mm.274493	BM246021	1			0.888819	4.27533	8	0.00270455	0.00270455	0.0486549	1.5	1.3	1.8	-0.2	-0.1	1	2	1.8	2.3
2284	1417889_at	apolipoprotein B mRNA editing enzyme, catalytic polypeptide 2	Apobec2	1.26667	2.40605	48572053	chr17:48558555-48572053	-	48558555	GO:0006397///GO:0016556///GO:0003824///GO:0046872///GO:0008270///GO:0016787///GO:0016814		NM_009694///NP_033824	1417889_at	11811	Mm.281793	NM_009694	17			1.01366	3.7488	8	0.00563387	0.00563387	0.0714749	0.7	0.5	2.5	0.4	0.7	2.7	0.9	0.4	2.6
10453	1426194_x_at	REV3-like, catalytic subunit of DNA polymerase zeta RAD54 like (S. cerevisiae)	Rev3l	1.26667	2.40605	39595011	chr10:39451965-39595011	+	39451965	GO:0006260///GO:0006139///GO:0006281///GO:0006974///GO:0005634///GO:0000166///GO:0003676///GO:0003677///GO:0003887///GO:0046872///GO:0008270///GO:0016740///GO:0016779		NM_011264///NP_035394	1426194_x_at	19714	Mm.439723	AF083465	10			0.715891	5.30807	8	0.000721331	0.000721331	0.0225922	1.8	1.2	1	1.3	0.5	0.1	2.3	2.1	1.1
5919	1421660_at	sodium channel, voltage-gated, type IX, alpha	Scn9a	1.26667	2.40605	66473009	chr2:66318137-66473009	-	66318137	GO:0006810///GO:0006811///GO:0006814///GO:0006954///GO:0009791///GO:0048266///GO:0055085///GO:0001518///GO:0016020///GO:0016021///GO:0005216///GO:0005244///GO:0005248///GO:0005272///GO:0031402		NM_018852///NP_061340	1421660_at	20274	Mm.440889	NM_018852	2			0.771362	4.92635	8	0.00115474	0.00115474	0.0296413	1	1.8	0.5	0.5	2.5	0.8	1	2.4	0.9
5507	1421248_at	synapsin III	Syn3	1.26667	2.40605	85961641	chr10:85754337-85961641	-	85754337	GO:0007269///GO:0016020///GO:0008021///GO:0030054///GO:0030672///GO:0031410///GO:0045202///GO:0000166///GO:0005509///GO:0003824///GO:0005524		NM_001164495///NM_013722///NP_001157967///NP_038750	1421248_at	27204	Mm.394931	NM_013722	10			0.880341	4.31651	8	0.00255808	0.00255808	0.0469183	2.3	1.3	2.6	-0.2	1	0.5	1	1	1.9
14250	1434931_at	neogenin	Neo1	1.25556	2.38759	58884248	chr9:58722486-58884248	-	58722486	GO:0007155///GO:0007520///GO:0045449///GO:0005886///GO:0016020///GO:0016021///GO:0005515///GO:0004872///GO:0030528///GO:0045296		NM_001042752///NM_008684///NP_001036217///NP_032710	1434931_at	18007	Mm.42249	BB667778	9			0.689404	5.46366	8	0.00059893	0.00059893	0.0203559	0.4	0.4	1	1.4	1.5	2.5	1.1	1	2
35031	1444083_at	titin	Ttn	1.25556	2.38759	76820604	chr2:76542040-76820604	-	76542040	GO:0001701///GO:0003007///GO:0006936///GO:0007512///GO:0043056///GO:0045214///GO:0045214///GO:0055002///GO:0055003///GO:0005859///GO:0030017///GO:0030018///GO:0031430///GO:0031672///GO:0031674///GO:0005515///GO:0005200		NM_011652///NM_028004///NP_035782///NP_082280	1444083_at	22138	Mm.373672	BM122177	2			0.339526	11.0939	8	3.89072e-06	3.89072e-06	0.00139266	1.1	1.1	0.7	1.3	1.5	1.4	1.9	1.3	1
11631	1427372_at	cytochrome P450, family 27, subfamily b, polypeptide 1	Cyp27b1	1.25556	2.38759	126490061	chr10:126485301-126490061	+	126485301	GO:0055114///GO:0006816///GO:0033280///GO:0042369///GO:0016020///GO:0005739///GO:0009055///GO:0004497///GO:0004498///GO:0046872///GO:0005506///GO:0016491///GO:0020037		NM_010009///NP_034139	1427372_at	13115	Mm.6216	BM119774	10			0.944869	3.98644	8	0.00402528	0.00402528	0.060555	0.9	0.9	1.9	1.6	1.4	3.1	-0.4	1	0.9
7013	1422754_at	tropomodulin 1	Tmod1	1.25556	2.38759	46128904	chr4:46052093-46128904	+	46052093	GO:0030239///GO:0030241///GO:0016020///GO:0005737///GO:0005856///GO:0030016///GO:0030863///GO:0003779///GO:0005523		NM_021883///NP_068683	1422754_at	21916	Mm.249594	NM_021883	4			0.490181	7.68423	8	5.8284e-05	5.8284e-05	0.00584148	0.5	1.5	0.9	1.3	2.1	1.1	1.4	1.7	0.8
32527	1441504_at	RNA binding motif protein 44	Rbm44	1.24444	2.36927	93067372	chr1:93041679-93067372	+	93041679	GO:0008150///GO:0005575///GO:0000166///GO:0003674///GO:0003676///GO:0003723		NM_001033408///NP_001028580	1441504_at	329207	Mm.295940	AV277307	1			0.950146	3.92922	8	0.00436146	0.00436146	0.0628857	-0.5	0.9	1.4	0.3	2	2.1	0.8	1.8	2.4
11133	1426874_at	enhancer of mRNA decapping 4	Edc4	1.24444	2.36927	108417107	chr8:108404850-108417107	+	108404850	GO:0008150///GO:0005575///GO:0005634///GO:0005737///GO:0003674		NM_181594///NP_853625	1426874_at	234699	Mm.28979	BI150732	8			0.955394	3.90764	8	0.00449599	0.00449599	0.0637052	1.9	2.3	0.4	1.9	1.6	-0.2	1.4	2	-0.1
5704	1421445_at	solute carrier family 26, member 3	Slc26a3	1.24444	2.36927	32158584	chr12:32123165-32158584	+	32123165	GO:0006810///GO:0008272///GO:0055085///GO:0016020///GO:0016021///GO:0005887///GO:0005215///GO:0008271///GO:0015297///GO:0015380///GO:0031404		NM_021353///NP_067328	1421445_at	13487	Mm.283281	NM_021353	12			0.689404	5.41531	8	0.000634336	0.000634336	0.0210207	1.5	0.7	1	2.7	1.6	1.4	1.3	0.5	0.5
41630	1456680_at	UDP-GlcNAc:betaGal beta-1,3-N-acetylglucosaminyltransferase 6 (core 3 synthase)	B3gnt6	1.23333	2.3511	105347985	chr7:105340924-105347985	-	105340924	GO:0006486///GO:0016020///GO:0016021///GO:0005794///GO:0008378///GO:0016740///GO:0016757		NM_001081167///NP_001074636	1456680_at	272411	Mm.98333	BB178985	7			1.00374	3.6862	8	0.00616382	0.00616382	0.0748706	1	0.7	2.2	-0.1	0.8	2	0.4	1	3.1
38231	1447326_s_at	zinc finger, MYM-type 3	Zmym3	1.23333	2.3511	98616188	chrX:98599723-98616188	-	98599723	GO:0005634///GO:0046872///GO:0008270		NM_019831///NP_062805	1447326_s_at	56364	Mm.23458	AW122925	X			0.689202	5.36852	8	0.000670787	0.000670787	0.0217805	0.3	1.9	0.5	1.7	2.3	1	1.2	1.6	0.6
29848	1438308_at	ATP/GTP binding protein-like 4	Agbl4	1.23333	2.3511	111330115	chr4:110070395-111330115	+	110070395	GO:0006508///GO:0008150///GO:0005575///GO:0005737///GO:0003674///GO:0004180///GO:0004181///GO:0008237///GO:0008233///GO:0046872///GO:0008270///GO:0016787		NM_001048189///NM_030231///NP_001041654///NP_084507///XM_980062///XP_985156	1438308_at	78933	Mm.461314	AV273928	4			0.798436	4.63406	8	0.00167915	0.00167915	0.0370686	1.8	0.4	0.1	2.3	1.2	0.8	2.4	0.9	1.2
6155	1421896_at	ELK1, member of ETS oncogene family	Elk1	1.23333	2.3511	20527726	chrX:20510520-20527726	-	20510520	GO:0006350///GO:0006355///GO:0045449///GO:0045893///GO:0045941///GO:0005634///GO:0005654///GO:0003677///GO:0003700///GO:0016563///GO:0016563///GO:0043565		NM_007922///NP_031948	1421896_at	13712	Mm.405823	AI385733	X			1.02347	3.61514	8	0.00683059	0.00683059	0.0792964	0.5	2.1	0.8	-0.2	2	1	0.7	3.2	1
5659	1421400_at	potassium large conductance calcium-activated channel, subfamily M, beta member 1	Kcnmb1	1.23333	2.3511	33873638	chr11:33863012-33873638	+	33863012	GO:0006810///GO:0006811///GO:0006813///GO:0016020///GO:0016021///GO:0008076///GO:0005216///GO:0015269		NM_031169///NP_112446	1421400_at	16533	Mm.6206	BB633976	11			1.07005	3.45779	8	0.00859565	0.00859565	0.0882076	-0.3	2.1	1.5	-0.5	2.4	0.8	1	2.2	1.9
7137	1422878_at	synaptotagmin XII	Syt12	1.23333	2.3511	4477143	chr19:4445907-4477143	-	4445907	GO:0006810///GO:0016020///GO:0016021///GO:0008021///GO:0030054///GO:0031410///GO:0045202///GO:0005215		NM_134164///NP_598925	1422878_at	171180	Mm.262270	NM_134164	19			0.960469	3.85229	8	0.00486176	0.00486176	0.066345	0.4	1	1.6	0.9	2.8	2.6	-0.1	0.7	1.2
14843	1436730_at	chloride channel CLIC-like 1	Clcc1	1.22222	2.33306	108480929	chr3:108457164-108480929	+	108457164	GO:0008150///GO:0016020///GO:0016021///GO:0005783///GO:0005575///GO:0005634///GO:0005794///GO:0003674		NM_145543///NP_663518	1436730_at	229725	Mm.214545	BE457924	3			0.762853	4.80652	8	0.00134429	0.00134429	0.0320958	2.4	1.7	2.4	0.7	0.5	0.7	1	0.5	1.1
17312	1449136_at	eosinophil peroxidase	Epx	1.22222	2.33306	87689038	chr11:87677499-87689038	-	87677499	GO:0055114///GO:0006979///GO:0042744///GO:0005509///GO:0004601///GO:0046872///GO:0005506///GO:0016491///GO:0020037		NM_007946///NP_031972	1449136_at	13861	Mm.1315	NM_007946	11			0.957572	3.82913	8	0.00502413	0.00502413	0.0672583	1.6	0.9	2.4	0.6	-0.5	1.4	1.4	0.6	2.6
18248	1450121_at	sodium channel, voltage-gated, type I, alpha	Scn1a	1.22222	2.33306	66278894	chr2:66108838-66278894	-	66108838	GO:0001508///GO:0006810///GO:0006811///GO:0006813///GO:0006814///GO:0007628///GO:0019227///GO:0019228///GO:0042391///GO:0050884///GO:0016020///GO:0016021///GO:0005624///GO:0014704///GO:0030315///GO:0030424///GO:0033268///GO:0043025///GO:0043194///GO:0005216///GO:0005248///GO:0005267///GO:0030955		NM_018733///NP_061203	1450121_at	20265	Mm.439704	AV336781	2			0.759569	4.8273	8	0.00130912	0.00130912	0.0316414	0.3	1.3	2.1	0.2	1.1	2	0.5	1.4	2.1
33642	1442647_at	Yip1 domain family, member 1	Yipf1	1.22222	2.33306	107032427	chr4:106987035-107032427	+	106987035	GO:0008150///GO:0016020///GO:0016021///GO:0005575///GO:0003674		NM_145550///NP_663525	1442647_at	230584	Mm.29118	AV337352	4			0.818196	4.4814	8	0.00205197	0.00205197	0.0416124	2.4	1.2	1.2	0.7	-0.4	1.7	1.8	0.7	1.7
396	1416001_a_at	coactosin-like 1 (Dictyostelium)	Cotl1	1.21111	2.31516	122364479	chr8:122333113-122364479	-	122333113	GO:0008150///GO:0005622///GO:0005575///GO:0005737///GO:0005856///GO:0005515///GO:0003779		NM_028071///NP_082347	1416001_a_at	72042	Mm.393405	NM_028071	8			0.980363	3.70611	8	0.00598973	0.00598973	0.0735483	1	3.1	1	0.8	1.7	-0.2	1.1	2.1	0.3
39040	1452891_at	coiled-coil domain containing 51	Ccdc51	1.21111	2.31516	108995877	chr9:108985009-108995877	+	108985009	GO:0008150///GO:0016020///GO:0005739///GO:0016021///GO:0003674		NM_025689///NP_079965	1452891_at	66658	Mm.128227	AK017860	9			0.592546	6.13173	8	0.000279542	0.000279542	0.0132712	1.7	1.3	0.7	1.3	0.9	0.2	2.2	1.6	1
32065	1441030_at	retinoic acid induced 14	Rai14	1.21111	2.31516	10644386	chr15:10498733-10644386	-	10498733	GO:0005739///GO:0005737///GO:0005856		NM_001166408///NM_030690///NP_001159880///NP_109615	1441030_at	75646	Mm.212395	BB308974	15			0.892251	4.0721	8	0.00357301	0.00357301	0.0565426	0.3	1.9	1.3	-0.4	1.4	1.1	1	2.7	1.6
14126	1434624_x_at	ribosomal protein S9	Rps9	1.21111	2.31516	3658499	chr7:3655642-3658499	+	3655642	GO:0006412///GO:0005622///GO:0030529///GO:0005840///GO:0005737///GO:0015935///GO:0003723///GO:0003735///GO:0019843		NM_029767///NP_084043	1434624_x_at	76846	Mm.13944	AA762498	7			0.684552	5.30761	8	0.000721732	0.000721732	0.0225734	0.9	2.2	1.4	0.9	2.1	1.3	0.3	1.5	0.3
9975	1425716_s_at	BCL2-antagonist/killer 1	Bak1	1.21111	2.31516	27165571	chr17:27156756-27165571	-	27156756	GO:0001776///GO:0001782///GO:0001782///GO:0001783///GO:0001974///GO:0002262///GO:0002352///GO:0051726///GO:0006915///GO:0006915///GO:0006919///GO:0006919///GO:0008053///GO:0008283///GO:0008635///GO:0009620///GO:0010046///GO:0010332///GO:0010524///GO:0042981///GO:0032471///GO:0033137///GO:0035108///GO:0043065///GO:0043065///GO:0048597///GO:0048872///GO:0060068///GO:0070059///GO:0005622///GO:001602…		NM_007523///NP_031549	1425716_s_at	12018	Mm.2443	AF402617	17			0.775314	4.68628	8	0.00156907	0.00156907	0.0354365	0.6	0.7	1.7	0.4	0.8	2	0.7	1.3	2.7
37181	1446260_at	Six6 opposite strand transcript 1	Six6os1	1.21111	2.31516	74018752	chr12:73982095-74018752	-	73982095	GO:0007275///GO:0051090///GO:0005575///GO:0003674		NM_029444///NP_083720	1446260_at	75801	Mm.242892	BB282393	12			0.9968	3.645	8	0.00654152	0.00654152	0.0772126	0.8	0.4	0.9	-0.3	1	1	3	1.9	2.2
9226	1424967_x_at	troponin T2, cardiac	Tnnt2	1.21111	2.31516	137748838	chr1:137732962-137748838	+	137732962	GO:0006936///GO:0007507///GO:0008016///GO:0045214///GO:0055009///GO:0055010///GO:0005737///GO:0005861///GO:0030016///GO:0030017///GO:0005200		NM_001130174///NM_001130175///NM_001130176///NM_001130177///NM_001130178///NM_001130179///NM_001130180///NM_001130181///NM_001136083///NM_011619///NP_001123646///NP_001123647///NP_001123648///NP_001123649///NP_001123650///NP_001123651///NP_001123652///NP_001123653///NP_001129555///NP_035749	1424967_x_at	21956	Mm.247470	L47552	1			0.926613	3.92109	8	0.00441162	0.00441162	0.0631445	2.2	1.6	1.7	1.7	1.4	2.2	0.2	-0.2	0.1
36899	1445972_at	Usher syndrome 2A (autosomal recessive, mild) homolog (human)	Ush2a	1.21111	2.31516	190788918	chr1:190086716-190788918	+	190086716	GO:0007601///GO:0007605///GO:0045494///GO:0050896///GO:0060113///GO:0005886///GO:0002142///GO:0016020///GO:0016021///GO:0005576///GO:0005578///GO:0005604///GO:0016324///GO:0032421///GO:0042995///GO:0005515///GO:0005518///GO:0017022		NM_021408///NP_067383	1445972_at	22283	Mm.331238	BG069135	1			0.631357	5.7548	8	0.000426641	0.000426641	0.0167321	1	-0.1	1	1.1	1.2	1.4	1.3	2.2	1.8
39881	1453992_at	zona pellucida binding protein	Zpbp	1.21111	2.31516	11362411	chr11:11182515-11362411	-	11182515	GO:0007339///GO:0008150///GO:0005576///GO:0005575///GO:0003674		NM_015785///NP_056600	1453992_at	53604	Mm.9500	AK015633	11			0.709656	5.11985	8	0.000907353	0.000907353	0.0257051	-0.3	1	1	1.7	1.8	2.2	1	1.1	1.4
42194	1457288_at	ankyrin 3, epithelial	Ank3	1.21111	2.31516	69490184	chr10:68996455-69490184	+	68996455	GO:0007411///GO:0050808///GO:0005624///GO:0030424///GO:0045202///GO:0005515///GO:0005515		NM_009670///NM_146005///NM_170687///NM_170688///NM_170689///NM_170690///NM_170728///NM_170729///NM_170730///NP_033800///NP_666117///NP_733788///NP_733789///NP_733790///NP_733791///NP_733924///NP_733925///NP_733926	1457288_at	11735	Mm.235960	BM933244	10			0.605071	6.0048	8	0.000321667	0.000321667	0.0141952	0.3	1.5	1.4	1.1	2.1	1.9	0.4	1.2	1
26981	1433601_at	adrenergic receptor, alpha 2a	Adra2a	1.2	2.2974	54123472	chr19:54119671-54123472	+	54119671	GO:0007165///GO:0007186///GO:0042596///GO:0005886///GO:0016020///GO:0016021///GO:0005515///GO:0004871///GO:0004872///GO:0004930///GO:0004935///GO:0004938		NM_007417///NP_031443	1433601_at	11551	Mm.235195	BB262415	19			0.942072	3.82136	8	0.00507987	0.00507987	0.0676431	1	2.6	1.6	-0.3	0.9	0.4	0.6	2.4	1.6
42701	1457812_at	transformation related protein 53 binding protein 1	Trp53bp1	1.2	2.2974	121097122	chr2:121022464-121097122	-	121022464	GO:0006281///GO:0006350///GO:0006355///GO:0006974///GO:0045449///GO:0005622///GO:0000776///GO:0005634///GO:0005657///GO:0005515///GO:0003677///GO:0003684///GO:0042162///GO:0008134		NM_013735///NP_038763	1457812_at	27223	Mm.215389	BB119893	2			0.561249	6.41427	8	0.000205979	0.000205979	0.0111389	0.9	1	1.4	1	0.3	1.6	1.4	0.9	2.3
41258	1456051_at	dopamine receptor D1A	Drd1a	1.2	2.2974	54151027	chr13:54146552-54151027	-	54146552	GO:0001659///GO:0001661///GO:0001662///GO:0001963///GO:0001964///GO:0001975///GO:0001975///GO:0006936///GO:0006606///GO:0007165///GO:0007186///GO:0007186///GO:0007190///GO:0007191///GO:0007191///GO:0007191///GO:0007212///GO:0007212///GO:0007610///GO:0007612///GO:0007613///GO:0007617///GO:0007625///GO:0007626///GO:0007626///GO:0007628///GO:0007628///GO:0007631///GO:0008306///GO:0048148///GO:000854…		NM_010076///NP_034206	1456051_at	13488	Mm.54161	BB282271	13			0.801561	4.49124	8	0.00202543	0.00202543	0.0413906	1.6	1.9	2	0.1	0.1	0.3	1.5	1.9	1.4
11330	1427071_at	F-box protein 42	Fbxo42	1.2	2.2974	140759977	chr4:140703836-140759977	+	140703836	GO:0019941///GO:0008150///GO:0005575///GO:0003674		NM_172518///NP_766106	1427071_at	213499	Mm.28865	BC003960	4			0.519615	6.9282	8	0.00012104	0.00012104	0.00824628	1.2	0.9	1.9	2	1.4	1.3	0.9	0.4	0.8
5895	1421636_at	TBC1 domain family, member 8B	Tbc1d8b	1.18889	2.27977	136288757	chrX:136219534-136288757	+	136219534	GO:0008150///GO:0032313///GO:0005622///GO:0005575///GO:0003674///GO:0005096///GO:0005097		NM_001081499///NP_001074968	1421636_at	245638	Mm.275869	NM_029417	X			0.902004	3.95416	8	0.00421138	0.00421138	0.0617682	2.5	0.3	1.1	1.5	-0.1	0.8	2.6	0.9	1.1
12206	1427947_at	B9 protein domain 2	B9d2	1.18889	2.27977	26471577	chr7:26466176-26471577	+	26466176	GO:0030030///GO:0005634///GO:0005737///GO:0005856///GO:0005929///GO:0042995		NM_172148///NP_742160	1427947_at	232987	Mm.22849	AW047294	7			0.968819	3.68146	8	0.00620611	0.00620611	0.0750608	0.8	2	-0.2	1.1	1.7	0.1	1.2	3	1
12477	1428309_s_at	p53 and DNA damage regulated 1	Pdrg1	1.18889	2.27977	152841119	chr2:152834625-152841119	-	152834625	GO:0006457///GO:0008150///GO:0005575///GO:0005737///GO:0016272///GO:0051082///GO:0003674		NM_178939///NP_849270	1428309_s_at	68559	Mm.12746	AK003410	2			0.805364	4.42864	8	0.00220099	0.00220099	0.0431408	0.9	0.3	1.4	0.6	0.4	1	2	1.3	2.8
33236	1442226_at	sema domain, immunoglobulin domain (Ig), short basic domain, secreted, (semaphorin) 3E	Sema3e	1.18889	2.27977	14256689	chr5:14025275-14256689	+	14025275	GO:0007275///GO:0007399///GO:0030154///GO:0016020///GO:0005576///GO:0004872		NM_011348///NP_035478	1442226_at	20349	Mm.134093	AV348197	5			1.03132	3.45837	8	0.00858839	0.00858839	0.0881733	2.1	1.3	0.2	1.4	0.5	-0.2	3.2	1.4	0.8
27155	1433902_at	kelch repeat and BTB (POZ) domain containing 8	Kbtbd8	1.17778	2.26228	95079781	chr6:95067899-95079781	+	95067899	GO:0008150///GO:0005575///GO:0005515///GO:0003674		NM_001008785///NM_001102670///NP_001008785///NP_001096140	1433902_at	243574	Mm.333275	BB469300	6			0.907989	3.89138	8	0.00460024	0.00460024	0.0642737	0.6	2.3	1.1	-0.1	2.2	0.4	0.9	2.4	0.8
37632	1446715_at	ATP-binding cassette, sub-family A (ABC1), member 13	Abca13	1.17778	2.26228	9584262	chr11:9091944-9584262	+	9091944	GO:0006810///GO:0008150///GO:0016020///GO:0016021///GO:0005575///GO:0000166///GO:0003674///GO:0017111///GO:0005524///GO:0016887		NM_178259///NP_839990	1446715_at	268379	Mm.39270	BB503961	11			0.460374	7.67492	8	5.87909e-05	5.87909e-05	0.00584037	0.7	1.1	0.4	1.1	1.8	1.6	1.1	1.7	1.1
17797	1449632_s_at	FK506 binding protein 10	Fkbp10	1.17778	2.26228	100286153	chr11:100277007-100286153	+	100277007	GO:0006457///GO:0005783///GO:0005515///GO:0005509///GO:0003755///GO:0016853		NM_001163481///NM_010221///NP_001156953///NP_034351	1449632_s_at	14230	Mm.3894	AI325255	11			0.782269	4.51678	8	0.00195822	0.00195822	0.0406619	0.3	2.4	1.1	0.5	1.9	1.1	0.2	2	1.1
1490	1417095_a_at	heat shock protein 14	Hspa14	1.17778	2.26228	3430086	chr2:3406125-3430086	-	3406125	GO:0000166///GO:0005524		NM_015765///NP_056580	1417095_a_at	50497	Mm.89341	NM_015765	2			0.918937	3.84502	8	0.00491206	0.00491206	0.0665882	1.4	2.9	0.8	1	2.1	0.9	0.2	1.4	-0.1
21500	1455179_at	membrane protein, palmitoylated 7 (MAGUK p55 subfamily member 7)	Mpp7	1.17778	2.26228	7626861	chr18:7379646-7626861	-	7379646	GO:0008150///GO:0016020///GO:0005575///GO:0005923///GO:0030054///GO:0005515///GO:0003674		NM_001081287///NM_001161620///NP_001074756///NP_001155092	1455179_at	75739	Mm.133293	BG066186	18			0.987139	3.57937	8	0.00719491	0.00719491	0.0807409	0.8	0.1	-0.4	2.4	2.2	1.4	1.5	2.1	0.5
9222	1424963_at	retinitis pigmentosa 1 (human)	Rp1	1.17778	2.26228	4350473	chr1:4334223-4350473	-	4334223	GO:0007242///GO:0007601///GO:0050896///GO:0005625///GO:0005929///GO:0004872		NM_011283///NP_035413	1424963_at	19888	Mm.294263	AF155141	1			0.982061	3.59787	8	0.00700389	0.00700389	0.0801732	0.6	1.1	2.2	1.3	2	2.5	-0.7	1	0.6
35076	1444128_at	Rho GTPase activating protein 26	Arhgap26	1.17778	2.26228	39535939	chr18:39152798-39535939	+	39152798	GO:0007165///GO:0008150///GO:0046847///GO:0005622///GO:0005575///GO:0005737///GO:0005856///GO:0030054///GO:0003674///GO:0005096///GO:0008093///GO:0017124		NM_175164///NP_780373	1444128_at	71302	Mm.329396	AI447325	18			0.611919	5.77419	8	0.00041728	0.00041728	0.0166546	0.7	1.8	0.9	0.6	1.9	1	0.7	2.2	0.8
32236	1441206_at	synaptopodin 2	Synpo2	1.17778	2.26228	122939067	chr3:122779438-122939067	-	122779438	GO:0005634///GO:0005737///GO:0030018///GO:0005515///GO:0003779		NM_080451///NP_536699///XM_619958///XM_915986///XP_619958///XP_921079	1441206_at	118449	Mm.34359	BB107526	3			0.549495	6.43015	8	0.000202531	0.000202531	0.0110586	0.8	1.3	1.8	1.3	1.5	2	0.3	0.7	0.9
12195	1427936_at	threonine synthase-like 1 (bacterial)	Thnsl1	1.17778	2.26228	21136636	chr2:21127350-21136636	+	21127350	GO:0008152///GO:0008150///GO:0009088///GO:0005575///GO:0003674///GO:0003824///GO:0004765///GO:0004795///GO:0005524///GO:0030170		NM_001001297///NM_177588///NP_001001297///NP_808256	1427936_at	208967	Mm.268841	AV254642	2			0.736169	4.79962	8	0.00135619	0.00135619	0.0323114	1.1	2.2	0.7	1.4	1.3	0.7	1.3	2.1	-0.2
33153	1442140_at	tenascin N	Tnn	1.16667	2.24492	162083706	chr1:162015164-162083706	-	162015164	GO:0016049///GO:0007165///GO:0007160///GO:0007409///GO:0016477///GO:0005578///GO:0005615///GO:0009986///GO:0005102///GO:0005178///GO:0042802		NM_177839///NP_808507	1442140_at	329278	Mm.90140	AI591634	1			0.9	3.88889	8	0.00461646	0.00461646	0.0643408	0.8	0.3	1.4	2.3	1.7	2.6	0.3	0.1	1
11865	1427606_at	ubiquitin specific peptidase 27, X chromosome	Usp27x	1.16667	2.24492	6953400	chrX:6949718-6953400	-	6949718	GO:0019941///GO:0006511///GO:0008150///GO:0005575///GO:0003674///GO:0008234///GO:0004221///GO:0008233///GO:0016787		NM_019461///NP_062334	1427606_at	54651	Mm.371608	BE307970	X			0.845577	4.13919	8	0.00325702	0.00325702	0.0535918	0.7	0.3	1.6	1	0.5	2.7	0.8	0.6	2.3
14800	1436613_at	coronin 6	Coro6	1.16667	2.24492	77283003	chr11:77277414-77283003	+	77277414	GO:0008150///GO:0005575///GO:0003674		NM_139128///NM_139129///NM_139130///NP_624354///NP_624355///NP_624356	1436613_at	216961	Mm.33477	AI507196	11			0.876071	3.99511	8	0.00397682	0.00397682	0.0599862	-0.3	0.2	0.3	1.9	1.4	1.3	1.7	1.9	2.1
17461	1449285_at	cystatin 9	Cst9	1.16667	2.24492	148664473	chr2:148660882-148664473	+	148660882	GO:0005576///GO:0004869///GO:0030414		NM_009979///NP_034109	1449285_at	13013	Mm.21005	NM_009979	2			0.570088	6.13941	8	0.000277197	0.000277197	0.0132575	1	0.1	1.4	1.4	0.9	1.7	1.5	0.6	1.9
6538	1422279_at	Friend virus susceptibility 1	Fv1	1.16667	2.24492	147244467	chr4:147243087-147244467	+	147243087	GO:0009615///GO:0005794		NM_010244///NP_034374	1422279_at	14349	Mm.422607	NM_010244	4			0.554527	6.31169	8	0.000229876	0.000229876	0.0118217	2	0.4	1.6	1	0.7	0.9	1.9	0.8	1.2
25981	1432425_at	leucine rich repeat containing 67	Lrrc67	1.16667	2.24492	9999211	chr1:9985143-9999211	-	9985143	GO:0008150///GO:0005575///GO:0005515///GO:0003674		NM_027033///NM_145692///NP_081309///NP_663730	1432425_at	69312	Mm.386795	AK015164	1			1.03441	3.38358	8	0.00959071	0.00959071	0.0931217	0.5	0.7	1.8	2.4	2.3	2.3	-0.3	0.6	0.2
13407	1432034_at	neurogenin 3	Neurog3	1.16667	2.24492	61597511	chr10:61595837-61597511	+	61595837	GO:0006350///GO:0007275///GO:0007399///GO:0030154///GO:0030855///GO:0045449///GO:0045944///GO:0005634///GO:0044424///GO:0003677///GO:0003700///GO:0030528		NM_009719///NP_033849	1432034_at	11925	Mm.57236	AK008017	10			0.820061	4.26798	8	0.00273167	0.00273167	0.0489087	2.5	0.4	0.6	1.5	0.6	0.6	2.5	0.8	1
7119	1422860_at	neurotensin	Nts	1.16667	2.24492	101953052	chr10:101944389-101953052	-	101944389	GO:0050880///GO:0005576///GO:0031410///GO:0005184		NM_024435///NP_077755	1422860_at	67405	Mm.64201	NM_024435	10			0.726292	4.819	8	0.00132305	0.00132305	0.0317062	1.2	0.8	-0.1	1.5	1.7	0.4	1.8	2.2	1
23574	1429313_at	receptor tyrosine kinase-like orphan receptor 1	Ror1	1.16667	2.24492	100115150	chr4:99768395-100115150	+	99768395	GO:0006468///GO:0007169///GO:0016020///GO:0016021///GO:0005887///GO:0000166///GO:0005515///GO:0004672///GO:0004713///GO:0004714///GO:0004872///GO:0005524///GO:0016301///GO:0016740		NM_013845///NP_038873	1429313_at	26563	Mm.478862	AK012979	4			1.03078	3.3955	8	0.00942299	0.00942299	0.0923281	-0.4	1.9	0.8	1	2	0.4	0.6	3.1	1.1
26268	1432750_at	zinc finger protein 711	Zfp711	1.16667	2.24492	109748671	chrX:109714134-109748671	+	109714134	GO:0008150///GO:0005575///GO:0003674		NM_177747///NP_808415	1432750_at	245595	Mm.259846	AK013051	X			0.842615	4.15374	8	0.00319255	0.00319255	0.0528393	0.1	0.5	0.5	0.8	0.7	1.6	1.6	2.1	2.6
22469	1460381_at	zinc finger protein 772	Zfp772	1.16667	2.24492	7162709	chr7:7154832-7162709	-	7154832	GO:0006350///GO:0008150///GO:0005575///GO:0005634///GO:0003674///GO:0046872///GO:0008270		NM_145577///NP_663552	1460381_at	232855	Mm.360403	BC023179	7			0.890225	3.93159	8	0.00434695	0.00434695	0.0628371	2.3	1.9	2.6	0.3	1	0.8	0.2	1	0.4
16609	1448433_a_at	procollagen C-endopeptidase enhancer protein	Pcolce	1.16667	2.24492	138052632	chr5:138046334-138052632	-	138046334	GO:0006508///GO:0005576///GO:0005515		NM_008788///NP_032814	1448433_a_at	18542	Mm.262345	NM_008788	5			0.926013	3.77964	8	0.00539089	0.00539089	0.0697459	2.2	1.1	0.3	2.1	0.5	0.1	2.5	1.4	0.3
10999	1426740_s_at	armadillo repeat containing 5	Armc5	1.15556	2.2277	135388614	chr7:135380870-135388614	+	135380870	GO:0008150///GO:0005575///GO:0005515///GO:0003674///GO:0005488		NM_146205///NP_666317	1426740_s_at	233912	Mm.475117	AV273850	7			0.997636	3.47488	8	0.00838241	0.00838241	0.0871697	1.9	1.8	-0.3	1.2	1.7	-0.3	1.8	2.3	0.3
29053	1436941_at	family with sequence similarity 55, member C	Fam55c	1.15556	2.2277	55895398	chr16:55843293-55895398	-	55843293	GO:0008150///GO:0005575///GO:0003674		NM_001134457///NM_001134494///NP_001127929///NP_001127966///XM_001003685///XM_925022///XP_001003685///XP_930115	1436941_at	385658	Mm.479266	BB626288	16			0.877655	3.94992	8	0.00423649	0.00423649	0.061915	2	1	0.2	2.1	0.6	0.6	2.7	0.6	0.6
28071	1435451_at	helicase, POLQ-like	Helq	1.15556	2.2277	101227619	chr5:101191166-101227619	-	101191166	GO:0006259///GO:0017117///GO:0000166///GO:0005515///GO:0003676///GO:0004386///GO:0005524///GO:0008026///GO:0016787///GO:0017116		NM_001081107///NP_001074576	1435451_at	191578	Mm.21469	BG068026	5			0.487625	7.10929	8	0.000101062	0.000101062	0.00766047	2	1.3	0.8	0.7	0.8	1	1.9	1.1	0.8
17616	1449440_at	lipin 3	Lpin3	1.15556	2.2277	160731528	chr2:160706468-160731528	+	160706468	GO:0006629///GO:0006631///GO:0008150///GO:0005634///GO:0008195///GO:0016787		NM_022883///NP_075021	1449440_at	64899	Mm.292111	NM_022883	2			0.710829	4.87694	8	0.00122912	0.00122912	0.030593	1.4	0.9	0.4	2.6	0.9	0.5	1.9	1.1	0.7
39656	1453685_at	nudix (nucleoside diphosphate linked moiety X)-type motif 7	Nudt7	1.15556	2.2277	116676198	chr8:116657478-116676198	+	116657478	GO:0009132///GO:0015938///GO:0046356///GO:0050873///GO:0005777///GO:0000287///GO:0003986///GO:0046872///GO:0016787///GO:0016818///GO:0030145		NM_024437///NM_024446///NP_077757///NP_077766	1453685_at	67528	Mm.27889	AK008824	8			0.881917	3.93083	8	0.0043516	0.0043516	0.0628238	1.6	2.2	1.9	1.6	1.7	1.3	0.1	-0.2	0.2
23016	1428518_at	myeloid leukemia factor 1 interacting protein	Mlf1ip	1.15556	2.2277	47664938	chr8:47637422-47664938	+	47637422	GO:0006350///GO:0008150///GO:0045449///GO:0000776///GO:0005634///GO:0005737///GO:0005694///GO:0005515		NM_027973///NP_082249	1428518_at	71876	Mm.217385	BB667813	8			0.710829	4.87693	8	0.00122912	0.00122912	0.0305762	1.3	1	0.4	1.4	0.7	0.3	2.5	1.9	0.9
2954	1418559_at	protease, serine, 39	Prss39	1.15556	2.2277	34559907	chr1:34555274-34559907	+	34555274	GO:0006508///GO:0005576///GO:0031410///GO:0004252///GO:0003824		NM_009355///NP_033381	1418559_at	21755	Mm.10725	NM_009355	1			0.826304	4.19539	8	0.00301545	0.00301545	0.0513014	2.4	0.3	1.4	2	1	1.1	1.6	-0.3	0.9
31283	1440232_at	transmembrane protein 200C	Tmem200c	1.15556	2.2277	-1	chrNA:-1--1	NA	-1	GO:0008150///GO:0005575///GO:0003674		XM_001480132///XM_887086///XP_001480182///XP_892179	1440232_at	622645	Mm.86422	BE980177	NA			1.03212	3.35877	8	0.00994989	0.00994989	0.0948932	0.1	0.3	1.6	-0.1	1	2.9	1	1.1	2.5
1672	1417277_at	cytochrome P450, family 4, subfamily f, polypeptide 16	Cyp4f16	1.14444	2.21061	32688742	chr17:32673573-32688742	+	32673573	GO:0055114///GO:0008150///GO:0005575///GO:0003674///GO:0004497///GO:0046872///GO:0005506///GO:0016491		NM_024442///NP_077762	1417277_at	70101	Mm.30504	NM_024442	17			0.856024	4.01079	8	0.00389077	0.00389077	0.0591631	1.1	1.4	0.1	2.4	1.7	0.1	1.6	1.8	0.1
3481	1419086_at	fibroblast growth factor binding protein 1	Fgfbp1	1.14444	2.21061	44373001	chr5:44370098-44373001	-	44370098	GO:0008284///GO:0045743///GO:0005886///GO:0016020///GO:0005576///GO:0009986///GO:0019838///GO:0017134		NM_008009///NP_032035	1419086_at	14181	Mm.46053	U49641	5			0.891783	3.84996	8	0.00487779	0.00487779	0.0664832	1.1	1.8	-0.3	1.6	2.2	0.6	1	2.2	0.1
37700	1446783_at	growth arrest and DNA-damage-inducible, gamma interacting protein 1	Gadd45gip1	1.14444	2.21061	87359381	chr8:87356180-87359381	+	87356180	GO:0007049///GO:0005739///GO:0005634		NM_183358///NP_899202	1446783_at	102060	Mm.255539	BG072462	8			0.804846	4.26582	8	0.00273965	0.00273965	0.0490127	1	0.9	-0.3	2.3	1.8	0.3	1.7	1.6	1
16461	1448285_at	regulator of G-protein signaling 4	Rgs4	1.14444	2.21061	171677773	chr1:171671607-171677773	-	171671607	GO:0007186///GO:0009968///GO:0005737///GO:0004871///GO:0005096		NM_009062///NP_033088	1448285_at	19736	Mm.41642	NM_009062	1			0.608505	5.64225	8	0.000485773	0.000485773	0.018032	0.8	1.5	0.1	0.8	1.8	1.2	1.6	1.9	0.6
45019	1460516_at	zinc fingers and homeoboxes 1	Zhx1	1.14444	2.21061	57908044	chr15:57878557-57908044	-	57878557	GO:0006350///GO:0006355///GO:0008150///GO:0045449///GO:0005622///GO:0005575///GO:0005634///GO:0003674///GO:0003677///GO:0003700///GO:0046872///GO:0008270///GO:0043565		NM_001042438///NM_009572///NP_001035903///NP_033598	1460516_at	22770	Mm.244931	AK014011	15			0.563718	6.09052	8	0.000292513	0.000292513	0.0134344	1	1.2	1.8	1.3	1	2.1	0.5	0.3	1.1
18721	1450594_at	melanoma antigen, family A, 4	Magea4	1.14444	2.21061	69468302	chrX:69467355-69468302	+	69467355	NA		NM_020280///NP_064676	1450594_at	17140	Mm.377097	NM_020280	X			0.946191	3.62858	8	0.00669877	0.00669877	0.0785342	0.4	0.6	2.3	-0.1	0.2	1.6	1.1	1.6	2.6
18957	1450830_a_at	phosphodiesterase 6C, cGMP specific, cone, alpha prime	Pde6c	1.13333	2.19365	38258439	chr19:38207270-38258439	+	38207270	GO:0007165///GO:0007601///GO:0007603///GO:0050896///GO:0050953///GO:0005886///GO:0016020///GO:0000166///GO:0003824///GO:0004114///GO:0046872///GO:0016787///GO:0030553///GO:0047555		NM_001170959///NM_033614///NP_001164430///NP_291092	1450830_a_at	110855	Mm.450141	NM_033614	19			0.738241	4.60554	8	0.00174278	0.00174278	0.03799	1.8	0.6	0.5	1.4	0.2	0.6	2.5	1.5	1.1
36112	1445180_at	steroid 5 alpha-reductase 3	Srd5a3	1.13333	2.19365	76584496	chr5:76569301-76584496	+	76569301	GO:0055114///GO:0006629///GO:0008150///GO:0016020///GO:0016021///GO:0005783///GO:0005575///GO:0005737///GO:0005792///GO:0003674///GO:0003865///GO:0016491///GO:0016627		NM_020611///NP_065636	1445180_at	57357	Mm.289446	BF465195	5			0.724569	4.69245	8	0.00155659	0.00155659	0.0352076	0.1	0.7	1.7	0.4	0.9	1.9	0.9	1.3	2.3
16081	1442984_at	expressed sequence C80060	C80060	1.13333	2.19365	-1	chrNA:-1--1	NA	-1	NA		NA	1442984_at	97723	NA	BG066695	NA			0.868907	3.91296	8	0.0044624	0.0044624	0.0634486	2	1.4	2.5	1.3	0.7	1.5	0.4	-0.4	0.8
17277	1449101_at	early B-cell factor 2	Ebf2	1.12222	2.17682	68048604	chr14:67852128-68048604	+	67852128	GO:0006350///GO:0006355///GO:0007275///GO:0045449///GO:0045941///GO:0005634///GO:0005515///GO:0003677///GO:0046872///GO:0008270///GO:0030528		NM_010095///NP_034225	1449101_at	13592	Mm.319947	U71189	14			0.982061	3.42816	8	0.00897913	0.00897913	0.0897933	0.9	0.5	1.6	2.2	1.4	2.7	1	-0.5	0.3
30955	1439893_at	microtubule associated monoxygenase, calponin and LIM domain containing 3	Mical3	1.12222	2.17682	121031627	chr6:120957257-121031627	-	120957257	GO:0008152///GO:0055114///GO:0008150///GO:0005575///GO:0005737///GO:0005856///GO:0003674///GO:0004497///GO:0046872///GO:0016491///GO:0008270		NM_153396///NP_700445///XM_979045///XP_984139	1439893_at	194401	Mm.122399	BB200586	6			0.772622	4.35746	8	0.0024209	0.0024209	0.0451177	0.6	2.3	0.5	0.6	2.1	0.8	0.4	2	0.8
13051	1430698_a_at	progesterone immunomodulatory binding factor 1	Pibf1	1.12222	2.17682	99579658	chr14:99498651-99579658	+	99498651	GO:0008150///GO:0005575///GO:0003674		NM_029320///NM_029454///NP_083596///NP_083730	1430698_a_at	52023	Mm.22835	AK017107	14			0.944428	3.56477	8	0.00734948	0.00734948	0.0815823	0.2	1.9	2	0.4	2.1	2.2	-0.2	0.4	1.1
9178	1424919_at	v-erb-b2 erythroblastic leukemia viral oncogene homolog 2, neuro/glioblastoma derived oncogene homolog (avian)	Erbb2	1.12222	2.17682	98299030	chr11:98273797-98299030	+	98273797	GO:0006468///GO:0007166///GO:0007169///GO:0007399///GO:0007422///GO:0007507///GO:0007528///GO:0008045///GO:0033088///GO:0042552///GO:0016020///GO:0016021///GO:0005737///GO:0016324///GO:0000166///GO:0005515///GO:0004672///GO:0004713///GO:0004714///GO:0004716///GO:0004872///GO:0005524///GO:0016301///GO:0016740		NM_001003817///NP_001003817	1424919_at	13866	Mm.290822	BC027080	11			0.720725	4.67122	8	0.00159998	0.00159998	0.0359544	1.4	0.9	2.6	0.7	0.1	1.2	1.1	0.5	1.6
7743	1423484_at	bicaudal C homolog 1 (Drosophila)	Bicc1	1.12222	2.17682	70622382	chr10:70387847-70622382	-	70387847	GO:0007275///GO:0003723		NM_031397///NP_113574	1423484_at	83675	Mm.286834	BM217996	10			0.767753	4.38509	8	0.00233283	0.00233283	0.0444498	0.7	1.1	-0.6	1.8	1.5	1	1.7	1.9	1
31753	1440708_at	myosin, heavy polypeptide 9, non-muscle	Myh9	1.12222	2.17682	77672545	chr15:77591018-77672545	-	77591018	GO:0000212///GO:0000904///GO:0001701///GO:0001768///GO:0007155///GO:0006928///GO:0007132///GO:0007520///GO:0008360///GO:0030048///GO:0016337///GO:0032796///GO:0051295///GO:0005886///GO:0005886///GO:0001725///GO:0001725///GO:0001772///GO:0001772///GO:0001931///GO:0001931///GO:0005737///GO:0005819///GO:0005913///GO:0005938///GO:0016459///GO:0030863///GO:0031594///GO:0000146///GO:0000166///GO:000551…		NM_022410///NP_071855	1440708_at	17886	Mm.29677	BM121854	15			0.542627	6.20438	8	0.000258193	0.000258193	0.0128105	0.2	1.3	1.1	0.4	1.6	1.5	0.8	1.5	1.7
12761	1429171_a_at	non-SMC condensin I complex, subunit G	Ncapg	1.12222	2.17682	46091786	chr5:46061163-46091786	+	46061163	GO:0008150///GO:0005575///GO:0003674		NM_019438///NP_062311///XM_485604///XP_485604	1429171_a_at	54392	Mm.32012	BB702347	5			0.874325	3.85059	8	0.00487346	0.00487346	0.0664444	1.5	0.6	1.1	2.2	1.8	1.9	0.9	-0.7	0.8
36457	1445528_at	solute carrier family 28 (sodium-coupled nucleoside transporter), member 3	Slc28a3	1.12222	2.17682	58712238	chr13:58654668-58712238	-	58654668	GO:0006810///GO:0015860///GO:0015864///GO:0016020///GO:0016021///GO:0005887///GO:0001882///GO:0005415///GO:0015389///GO:0015390		NM_022317///NP_071712	1445528_at	114304	Mm.18188	BB284688	13			0.854075	3.94189	8	0.00428454	0.00428454	0.0622742	1.5	1	1.9	1.8	1.3	2.2	-0.2	-0.1	0.7
34164	1443186_at	transmembrane protein 202	Tmem202	1.12222	2.17682	59373308	chr9:59366491-59373308	-	59366491	GO:0008150///GO:0016020///GO:0016021///GO:0005575///GO:0003674		NM_178388///NP_848475	1443186_at	73893	Mm.216135	BB549725	9			0.889913	3.78314	8	0.00536404	0.00536404	0.0696584	1.3	1.4	1.6	-0.2	-0.5	1	1.6	1.9	2
35831	1444891_at	expressed sequence AU015621	AU015621	1.11111	2.16012	-1	chrNA:-1--1	NA	-1	NA		NA	1444891_at	102975	Mm.375584	BG070334	NA			0.925263	3.60258	8	0.00695618	0.00695618	0.0800538	2.5	1.4	-0.2	1.7	1.5	-0.1	1.4	1.6	0.2
3533	1419138_at	UDP-Gal:betaGlcNAc beta 1,3-galactosyltransferase, polypeptide 4	B3galt4	1.11111	2.16012	34088433	chr17:34086856-34088433	-	34086856	GO:0006486///GO:0008150///GO:0016020///GO:0016021///GO:0005575///GO:0005794///GO:0003674///GO:0008378///GO:0016740///GO:0016757///GO:0047915		NM_019420///NP_062293///XM_001474182///XP_001474232	1419138_at	54218	Mm.11132	NM_019420	17			0.859425	3.87856	8	0.00468429	0.00468429	0.0646667	0.5	2.3	0.4	0.7	2.3	0.9	0.4	2.1	0.4
32071	1441036_at	stomatin (Epb7.2)-like 3	Stoml3	1.11111	2.16012	53311574	chr3:53292714-53311574	+	53292714	GO:0007165///GO:0005886///GO:0016020///GO:0016021///GO:0045121///GO:0005515		NM_153156///NP_694796	1441036_at	229277	Mm.222810	BB189586	3			0.485913	6.85994	8	0.000129676	0.000129676	0.00847608	1.2	0.9	0.6	2	1.4	0.7	1.5	1.2	0.5
40059	1454246_at	ST3 beta-galactoside alpha-2,3-sialyltransferase 6	St3gal6	1.1	2.14355	58523425	chr16:58470654-58523425	-	58470654	GO:0006486///GO:0016020///GO:0016021///GO:0005794///GO:0030173///GO:0008373///GO:0016740///GO:0016757		NM_018784///NP_061254	1454246_at	54613	Mm.212742	AK006263	16			0.904157	3.64981	8	0.00649616	0.00649616	0.0769996	1.7	1.7	2.2	1.5	1.2	1.6	-0.4	-0.2	0.6
18491	1450364_a_at	hepatitis A virus cellular receptor 1	Havcr1	1.1	2.14355	46593078	chr11:46553724-46593078	+	46553724	GO:0016020///GO:0016021///GO:0004872		NM_001166631///NM_001166632///NM_134248///NP_001160103///NP_001160104///NP_599009	1450364_a_at	171283	Mm.17771	NM_134248	11			0.659545	5.00345	8	0.0010483	0.0010483	0.028059	1.4	1.6	0.5	1.4	0.8	1	2	1.4	-0.2
12067	1427808_at	nuclear transcription factor-Y alpha	Nfya	1.1	2.14355	48549145	chr17:48526209-48549145	-	48526209	GO:0006350///GO:0006355///GO:0006357///GO:0045449///GO:0045893///GO:0045944///GO:0005634///GO:0005634///GO:0016602///GO:0005515///GO:0003677///GO:0003700///GO:0016563		NM_001110832///NM_010913///NP_001104302///NP_035043	1427808_at	18044	Mm.4929	D78642	17			0.634429	5.20153	8	0.000820868	0.000820868	0.0243086	0.8	1.5	0.8	0.8	1.6	0.1	1.2	2.3	0.8
6620	1422361_at	T lymphoma oncogene	Tlm	1.1	2.14355	-1	chrNA:-1--1	NA	-1	GO:0008150///GO:0005575///GO:0003674		NM_011601///NP_035731	1422361_at	21893	NA	NM_011601	NA			0.698212	4.72636	8	0.0014899	0.0014899	0.0343187	1.5	1.7	2.4	0.4	0.1	1	1.2	0.8	0.8
17129	1448953_at	Bloom syndrome homolog (human)	Blm	1.1	2.14355	87680005	chr7:87599878-87680005	-	87599878	GO:0045950///GO:0006260///GO:0051276///GO:0000723///GO:0006281///GO:0006310///GO:0044237///GO:0046632///GO:0046641///GO:0051098///GO:0005622///GO:0001673///GO:0005634///GO:0005737///GO:0005657///GO:0045120///GO:0000166///GO:0005515///GO:0003676///GO:0003677///GO:0003824///GO:0004386///GO:0005524///GO:0008026///GO:0016787///GO:0016818///GO:0043140		NM_001042527///NM_007550///NP_001035992///NP_031576	1448953_at	12144	Mm.12932	NM_007550	7			0.60208	5.481	8	0.000586763	0.000586763	0.0201397	1	1.7	1.1	0.4	1.7	1.1	0.1	1.9	0.9
20937	1453025_at	MACRO domain containing 2	Macrod2	1.1	2.14355	142215786	chr2:140221165-142215786	+	140221165	GO:0008150///GO:0005575///GO:0003674		NM_001013802///NM_028387///NP_001013824///NP_082663	1453025_at	72899	Mm.229466	AK011824	2			0.538516	6.12795	8	0.000280706	0.000280706	0.0132706	1.5	0.4	1.7	1.3	0.4	1.4	1.3	0.4	1.5
23395	1429071_at	malic enzyme 3, NADP(+)-dependent, mitochondrial	Me3	1.1	2.14355	97002869	chr7:96781327-97002869	+	96781327	GO:0008152///GO:0006108///GO:0055114///GO:0008150///GO:0005739///GO:0003674///GO:0003824///GO:0004470///GO:0004473///GO:0005488///GO:0046872///GO:0016491///GO:0016616///GO:0051287		NM_181407///NP_852072	1429071_at	109264	Mm.334011	AK006146	7			0.636396	5.18545	8	0.000837155	0.000837155	0.0245332	-0.2	1.3	1	1	1.3	1.4	0.5	1.9	1.7
25109	1431212_a_at	tRNA methyltransferase 6 homolog (S. cerevisiae)	Trmt6	1.1	2.14355	132641790	chr2:132629950-132641790	-	132629950	GO:0006413///GO:0006446///GO:0008033///GO:0008150///GO:0005575///GO:0005634///GO:0003674///GO:0003743		NM_175113///NP_780322	1431212_a_at	66926	Mm.34199	BG079674	2			0.932738	3.53797	8	0.00764247	0.00764247	0.0834584	1.1	2.4	1	0.6	1.7	-0.3	1.3	2.2	-0.1
12970	1430259_at	tumor necrosis factor receptor superfamily, member 11a	Tnfrsf11a	1.1	2.14355	107744558	chr1:107677299-107744558	+	107677299	GO:0001503///GO:0007275///GO:0048535///GO:0060749///GO:0016020///GO:0016021///GO:0005515///GO:0004872		NM_009399///NP_033425	1430259_at	21934	Mm.6251	AK020374	1			0.509902	6.47183	8	0.000193781	0.000193781	0.0107632	0.5	0.9	1.6	0.6	0.6	1.4	1.5	0.9	1.9
14964	1436965_at	elastin microfibril interfacer 3	Emilin3	1.08889	2.1271	160738064	chr2:160732173-160738064	-	160732173	GO:0008150///GO:0005576///GO:0005578///GO:0005737///GO:0003674		NM_182840///NP_878260	1436965_at	280635	Mm.330747	BG076147	2			0.902004	3.62157	8	0.00676722	0.00676722	0.0791105	0.6	0.2	1.1	0.4	0.1	1	2	1.6	2.8
37797	1446884_at	expressed sequence AU022554	AU022554	1.08889	2.1271	-1	chrNA:-1--1	NA	-1	NA		NA	1446884_at	104509	NA	BG068311	NA			0.781736	4.17873	8	0.00308496	0.00308496	0.05213	0.2	0.6	1.5	-0.1	1.1	1.6	0.9	1.6	2.4
41396	1456287_at	expressed sequence BB236558	BB236558	1.08889	2.1271	-1	chrNA:-1--1	NA	-1	GO:0008150///GO:0005575///GO:0003674		NA	1456287_at	102836	Mm.127892	BB398201	NA			0.922557	3.54088	8	0.00761003	0.00761003	0.0833463	-0.9	0.9	0.8	0.6	2	1.5	1	1.9	2
31913	1440870_at	PR domain containing 16	Prdm16	1.08889	2.1271	154010982	chr4:153690233-154010982	-	153690233	GO:0006350///GO:0022008///GO:0030154///GO:0043457///GO:0045449///GO:0050872///GO:0050873///GO:0050873///GO:0005622///GO:0005634///GO:0017053///GO:0003676///GO:0003677///GO:0003713///GO:0046872///GO:0008270///GO:0016564///GO:0043565///GO:0046332		NM_027504///NP_081780	1440870_at	70673	Mm.257785	BB356786	4			0.811549	4.02523	8	0.00381331	0.00381331	0.0586776	1.4	1.5	-0.2	1.4	1.5	0.2	2.2	1.6	0.2
30897	1439835_x_at	ATP-binding cassette, sub-family D (ALD), member 2	Abcd2	1.08889	2.1271	91022238	chr15:90976301-91022238	-	90976301	GO:0006810///GO:0016020///GO:0005739///GO:0016021///GO:0005777///GO:0000166///GO:0005515///GO:0017111///GO:0005524///GO:0016887		NM_011994///NP_036124	1439835_x_at	26874	Mm.295456	BB253618	15			0.378961	8.62007	8	2.54171e-05	2.54171e-05	0.00375848	1.1	1.9	1.5	0.9	0.8	1	0.7	1	0.9
18779	1450652_at	cathepsin K	Ctsk	1.07778	2.11078	95313284	chr3:95303207-95313284	+	95303207	GO:0006508///GO:0005764///GO:0004197///GO:0008234///GO:0008233///GO:0016787		NM_007802///NP_031828	1450652_at	13038	Mm.272085	NM_007802	3			0.692419	4.66962	8	0.00160331	0.00160331	0.0359935	0.6	1.5	0.2	1	2.1	0.5	1.1	2.1	0.6
44715	1459863_x_at	golgi associated, gamma adaptin ear containing, ARF binding protein 1	Gga1	1.07778	2.11078	78725014	chr15:78707619-78725014	+	78707619	GO:0016192///GO:0006810///GO:0006886///GO:0008150///GO:0015031///GO:0005622///GO:0016020///GO:0005575///GO:0005768///GO:0005794///GO:0030117///GO:0030131///GO:0044431///GO:0005515///GO:0003674		NM_145929///NP_666041	1459863_x_at	106039	Mm.251331	BB006096	15			0.70848	4.56376	8	0.0018408	0.0018408	0.0392168	0.9	1.2	-0.1	0.4	1.1	1	2.2	2	1
3407	1419012_at	zinc finger protein, multitype 2	Zfpm2	1.07778	2.11078	40936138	chr15:40486587-40936138	+	40486587	GO:0000122///GO:0001570///GO:0001570///GO:0001701///GO:0006350///GO:0007507///GO:0007507///GO:0030324///GO:0045449///GO:0045944///GO:0048568///GO:0048568///GO:0048738///GO:0005622///GO:0005634///GO:0005737///GO:0003677///GO:0003714///GO:0046872///GO:0008134///GO:0008270		NM_011766///NP_035896	1419012_at	22762	Mm.39496	NM_011766	15			0.533333	6.0625	8	0.000301709	0.000301709	0.0136347	0.4	1	1.4	1.3	1.8	1.7	0.3	1.1	0.7
9649	1425390_at	adenosine deaminase, tRNA-specific 1	Adat1	1.06667	2.09459	114516202	chr8:114490807-114516202	-	114490807	GO:0006396///GO:0008033///GO:0008150///GO:0005575///GO:0003723///GO:0004000///GO:0046872///GO:0008251///GO:0008270///GO:0016787		NM_013925///NP_038953	1425390_at	30947	Mm.282162	BC019976	8			0.538516	5.94225	8	0.000344962	0.000344962	0.0146223	1.5	2	0.6	0.9	1.5	0.2	0.8	1.1	1
23560	1429293_at	glypican 2 (cerebroglycan)	Gpc2	1.06667	2.09459	138721165	chr5:138714887-138721165	-	138714887	GO:0005886///GO:0016020///GO:0005576///GO:0005578///GO:0031225///GO:0043395		NM_172412///NP_766000	1429293_at	71951	Mm.77066	AK010515	5			0.913783	3.50192	8	0.00805633	0.00805633	0.0855542	2.1	1.8	2.3	-0.3	-0.2	1	1	0.8	1.1
28487	1436083_at	low density lipoprotein receptor-related protein 3	Lrp3	1.06667	2.09459	36000364	chr7:35985952-36000364	-	35985952	NA		NM_001024707///NP_001019878///XM_922046///XP_927139	1436083_at	435965	Mm.333783	AI854181	7			0.824621	3.88057	8	0.00467102	0.00467102	0.064622	2.2	0.4	0.7	1.7	0.2	0.5	2.4	0.5	1
23884	1429701_at	melanoma antigen family B, 16	Mageb16	1.06667	2.09459	76916774	chrX:76868569-76916774	-	76868569	GO:0008150///GO:0005575///GO:0003674		NM_001113734///NM_028025///NP_001107206///NP_082301///XM_001474912///XM_135953///XM_893039///XP_001474962///XP_135953///XP_898132	1429701_at	71967	Mm.379207	AK010362	X			0.714143	4.4809	8	0.00205335	0.00205335	0.0416217	1.6	1.4	-0.4	0.9	1.1	1	1.4	2.1	0.5
37804	1446891_at	family with sequence similarity 117, member B	Fam117b	1.06667	2.09459	60042190	chr1:59969849-60042190	+	59969849	GO:0008150///GO:0005575///GO:0003674		NM_001003946///NM_001037725///NP_001003946///NP_001032814	1446891_at	72750	Mm.479189	AU024446	1			0.946044	3.38251	8	0.00960595	0.00960595	0.0928898	0.8	2.6	0.7	1	1	-0.7	1.3	2.2	0.7
39310	1453250_at	von Willebrand factor A domain containing 3B	Vwa3b	1.06667	2.09459	-1	chrNA:-1--1	NA	-1	GO:0008150///GO:0005575///GO:0003674		NM_027580///NM_177334///NP_081856///NP_796308///XR_032810	1453250_at	70853	Mm.148848	AK014863	NA			0.912414	3.50718	8	0.00799456	0.00799456	0.0852394	2.1	0.8	1.9	0.1	-0.3	0.3	2	0.9	1.8
25564	1431865_a_at	zinc finger protein 819	Zfp819	1.06667	2.09459	50873649	chr7:50862538-50873649	+	50862538	GO:0006350///GO:0008150///GO:0005575///GO:0005634///GO:0003674///GO:0046872///GO:0008270		NM_028913///NP_083189	1431865_a_at	74400	Mm.159188	AK015213	7			0.845577	3.7844	8	0.00535443	0.00535443	0.0696138	1.5	0.8	1.9	0.2	-0.5	0.7	1.8	1.2	2
7254	1422995_at	BCL2 modifying factor	Bmf	1.05556	2.07852	118375414	chr2:118354492-118375414	-	118354492	GO:0006915///GO:0042981///GO:0005737///GO:0015629///GO:0016459///GO:0016459///GO:0005515		NM_138313///NP_612186	1422995_at	171543	Mm.210125	NM_138313	2			0.792324	3.99668	8	0.00396812	0.00396812	0.0598749	1.5	1	2.3	1.1	0.8	2	0.1	-0.1	0.8
42835	1457956_at	calmodulin binding transcription activator 1	Camta1	1.05556	2.07852	151235866	chr4:150433632-151235866	-	150433632	GO:0006350///GO:0008150///GO:0045449///GO:0005575///GO:0005634///GO:0005737///GO:0003674///GO:0005516///GO:0030528		NM_001081557///NM_001166021///NP_001075026///NP_001159493	1457956_at	100072	Mm.318846	BB777776	4			0.913935	3.46487	8	0.00850665	0.00850665	0.0877736	0.9	0.7	1.3	2.4	1.6	2.3	-0.1	0.1	0.3
27697	1434847_at	cyclin M4	Cnnm4	1.05556	2.07852	36565621	chr1:36528441-36565621	+	36528441	GO:0006810///GO:0006811///GO:0007601///GO:0008150///GO:0031214///GO:0050896///GO:0005886///GO:0016020///GO:0016021///GO:0005575///GO:0003674		NM_033570///NP_291048	1434847_at	94220	Mm.422638	BB432741	1			0.827815	3.82533	8	0.0050513	0.0050513	0.0675419	-0.4	0.8	2	0.6	1.2	2	0.3	1.1	1.9
8516	1424257_at	cyclin-dependent kinase 7	Cdk7	1.05556	2.07852	101500897	chr13:101466979-101500897	-	101466979	GO:0006350///GO:0006468///GO:0007049///GO:0045449///GO:0051301///GO:0005634///GO:0005634///GO:0000166///GO:0005515///GO:0004672///GO:0004674///GO:0004693///GO:0005524///GO:0008353///GO:0016301///GO:0016740		NM_009874///NP_034004	1424257_at	12572	Mm.259718	BC004605	13			0.719568	4.40079	8	0.00228434	0.00228434	0.0441414	1.3	0.8	0.3	2	1.7	1	1.6	1.1	-0.3
6229	1421970_a_at	glutamate receptor, ionotropic, AMPA2 (alpha 2)	Gria2	1.05556	2.07852	80606713	chr3:80495413-80606713	-	80495413	GO:0006810///GO:0006811///GO:0007268///GO:0005886///GO:0016020///GO:0016021///GO:0005624///GO:0030054///GO:0032281///GO:0045202///GO:0045211///GO:0005515///GO:0004872///GO:0004970///GO:0005216///GO:0005234		NM_001039195///NM_001083806///NM_013540///NP_001034284///NP_001077275///NP_038568	1421970_a_at	14800	Mm.220224	NM_013540	3			0.374537	8.45489	8	2.92654e-05	2.92654e-05	0.00407376	1.3	0.9	1.6	0.8	1	1.6	0.5	1	0.8
5320	1421061_at	guanylate cyclase activator 1a (retina)	Guca1a	1.05556	2.07852	47537533	chr17:47531506-47537533	-	47531506	GO:0007601///GO:0007602///GO:0031282///GO:0050896///GO:0016020///GO:0005509///GO:0008048///GO:0030249		NM_008189///NP_032215	1421061_at	14913	Mm.16224	NM_008189	17			0.807947	3.9194	8	0.00442212	0.00442212	0.0631346	-0.1	1.6	1.5	-0.2	1.5	1.6	0.3	1.8	1.5
1700	1417305_at	SPEG complex locus	Speg	1.05556	2.07852	75428881	chr1:75371871-75428881	+	75371871	GO:0006468///GO:0030154///GO:0005634///GO:0000166///GO:0004672///GO:0004674///GO:0005524///GO:0016301///GO:0016740		NM_001085370///NM_001085371///NM_007463///NP_001078839///NP_001078840///NP_031489	1417305_at	11790	Mm.275397	NM_007463	1			0.638575	4.95896	8	0.00110834	0.00110834	0.0290118	1.8	0.4	0.3	1.6	0.7	0.8	2.1	1.1	0.7
24329	1430237_at	claudin 22	Cldn22	1.05556	2.07852	48910829	chr8:48909835-48910829	+	48909835	GO:0008150///GO:0005886///GO:0016020///GO:0016021///GO:0005575///GO:0005923///GO:0030054///GO:0003674///GO:0005198		NM_029383///NP_083659///XM_887785///XM_908254///XP_892878///XP_913347	1430237_at	75677	Mm.390033	AK008821	8			0.897373	3.52882	8	0.00774536	0.00774536	0.0837505	2	-0.1	0.9	1.9	0.1	0.9	2.5	0.4	0.9
31749	1440704_at	relaxin/insulin-like family peptide receptor 2	Rxfp2	1.05556	2.07852	150884761	chr5:150821249-150884761	+	150821249	GO:0007165///GO:0007186///GO:0007189///GO:0008584///GO:0005886///GO:0016020///GO:0016021///GO:0005515///GO:0004871///GO:0004872///GO:0004930///GO:0016500		NM_080468///NP_536716	1440704_at	140498	Mm.444643	BM248364	5			0.689404	4.59334	8	0.00177081	0.00177081	0.0383599	1.4	0.6	0.1	2.1	1.6	0.4	1.5	1.4	0.4
3620	1419225_at	calcium channel, voltage-dependent, alpha2/delta subunit 3	Cacna2d3	1.04444	2.06257	30535050	chr14:29718128-30535050	-	29718128	GO:0006810///GO:0006811///GO:0006816///GO:0016020///GO:0016021///GO:0005509///GO:0005216///GO:0005244///GO:0005262///GO:0046872		NM_009785///NP_033915	1419225_at	12294	Mm.386754	NM_009785	14			0.461278	6.79272	8	0.000138851	0.000138851	0.00867358	1.1	0.3	1.3	0.9	1.2	1.5	1.3	0.3	1.5
22006	1456457_at	solute carrier family 32 (GABA vesicular transporter), member 1	Slc32a1	1.04444	2.06257	158441483	chr2:158436493-158441483	+	158436493	GO:0006810///GO:0006836///GO:0015816///GO:0016020///GO:0016021///GO:0005887///GO:0031410///GO:0045202///GO:0060077///GO:0015187///GO:0015495		NM_009508///NP_033534	1456457_at	22348	Mm.143404	AI839048	2			0.821753	3.81299	8	0.00514073	0.00514073	0.0681718	0.3	1	0.6	1.2	2.7	2	0.2	0.8	0.6
10044	1425785_a_at	TXK tyrosine kinase	Txk	1.04444	2.06257	73144012	chr5:73087216-73144012	-	73087216	GO:0006468///GO:0007243///GO:0005737///GO:0000166///GO:0005515///GO:0004672///GO:0004713///GO:0004715///GO:0005524///GO:0016301///GO:0016740		NM_001122754///NM_013698///NP_001116226///NP_038726	1425785_a_at	22165	Mm.3264	U19607	5			0.931546	3.36358	8	0.00987911	0.00987911	0.0945782	2.4	1.2	0.6	1.7	0.2	-0.3	2.3	0.8	0.5
22724	1419986_at	coiled-coil domain containing 69	Ccdc69	1.04444	2.06257	54891633	chr11:54863239-54891633	-	54863239	GO:0008150///GO:0005575///GO:0003674		NM_177471///NP_803422	1419986_at	52570	Mm.22361	C87579	11			0.851632	3.67921	8	0.00622625	0.00622625	0.0752036	1.4	0.1	-0.3	1.5	1	0.7	2.6	1.5	0.9
10776	1426517_at	guanine nucleotide binding protein, alpha z subunit	Gnaz	1.04444	2.06257	74478622	chr10:74429975-74478622	+	74429975	GO:0007165///GO:0007186///GO:0005834///GO:0016020///GO:0005624///GO:0000166///GO:0003924///GO:0004871///GO:0005525///GO:0019001		NM_010311///NP_034441	1426517_at	14687	Mm.32595	AI326356	10			0.877655	3.57012	8	0.00729239	0.00729239	0.0811283	1.4	2	1.9	-0.2	0.1	0.2	0.6	2	1.4
25040	1431128_at	transmembrane protein 170	Tmem170	1.04444	2.06257	114400575	chr8:114388797-114400575	-	114388797	GO:0008150///GO:0016020///GO:0016021///GO:0005575///GO:0003674		NM_025781///NP_080057	1431128_at	66817	Mm.345350	AI593513	8			0.92346	3.39304	8	0.00945736	0.00945736	0.092444	2.5	0.2	0.7	1.4	-0.5	1	2.2	1	0.9
22965	1428434_at	zinc finger, CCHC domain containing 12	Zcchc12	1.04444	2.06257	33739153	chrX:33735898-33739153	+	33735898	GO:0006350///GO:0008150///GO:0045449///GO:0005575///GO:0003674///GO:0003676///GO:0046872///GO:0008270		NM_028325///NP_082601	1428434_at	72693	Mm.297698	AK012833	X			0.377859	8.29232	8	3.36959e-05	3.36959e-05	0.00431739	1.2	0.9	0.5	1.5	1.1	0.6	1.6	1.2	0.8
27444	1434404_at	family with sequence similarity 73, member A	Fam73a	1.04444	2.06257	152003371	chr3:151936425-152003371	-	151936425	GO:0008150///GO:0016020///GO:0016021///GO:0005575///GO:0003674		NM_001162375///NM_174868///NP_001155847///NP_777357	1434404_at	215708	Mm.135018	BB375245	3			0.886159	3.53586	8	0.00766609	0.00766609	0.0835545	1	0.8	2.1	1.3	1.3	2.4	-0.3	-0.1	0.9
35305	1444361_at	adaptor-related protein complex 1, sigma 2 subunit	Ap1s2	1.03333	2.04675	160367478	chrX:160347091-160367478	+	160347091	GO:0016192///GO:0006810///GO:0006886///GO:0006897///GO:0008150///GO:0015031///GO:0016020///GO:0005575///GO:0005794///GO:0005905///GO:0030117///GO:0030130///GO:0030131///GO:0031410///GO:0005515///GO:0003674///GO:0008565		NM_026887///NP_081163	1444361_at	108012	Mm.479141	BM238675	X			0.790569	3.92122	8	0.00441079	0.00441079	0.0631728	0.9	1.6	-0.1	1	1.6	0.2	1.5	2.3	0.3
30880	1439818_at	protein arginine methyltransferase 10 (putative)	Prmt10	1.03333	2.04675	80105237	chr8:80073295-80105237	+	80073295	GO:0006479///GO:0008150///GO:0005575///GO:0005737///GO:0003674///GO:0005488///GO:0008168///GO:0008276///GO:0016740		NM_001081240///NP_001074709	1439818_at	102182	Mm.197630	BM240154	8			0.820061	3.78021	8	0.00538656	0.00538656	0.0698302	1.5	-0.4	1.2	2.2	0.2	1.5	1.4	0.3	1.4
2285	1417890_at	pyridoxal (pyridoxine, vitamin B6) phosphatase	Pdxp	1.03333	2.04675	78749947	chr15:78744348-78749947	+	78744348	GO:0008152///GO:0000287///GO:0046872///GO:0016787///GO:0016791///GO:0033883		NM_020271///NP_064667	1417890_at	57028	Mm.263169	NM_020271	15			0.771362	4.01886	8	0.00384725	0.00384725	0.0589184	1.5	-0.8	1.2	1.4	0.5	1.7	1.3	1	1.5
850	1416455_a_at	crystallin, alpha B	Cryab	1.02222	2.03105	50564738	chr9:50560862-50564738	+	50560862	GO:0001666///GO:0002088///GO:0007021///GO:0007517///GO:0009408///GO:0010629///GO:0042542///GO:0043010///GO:0043066///GO:0043154///GO:0060561///GO:0005886///GO:0043292///GO:0005739///GO:0005829///GO:0005625///GO:0005626///GO:0030018///GO:0005515///GO:0005212		NM_009964///NP_034094	1416455_a_at	12955	Mm.178	NM_009964	9			0.668539	4.58712	8	0.00178529	0.00178529	0.0385624	1.9	0.3	0.8	1.5	1	0.5	2.1	0.3	0.8
21336	1454759_at	G protein-coupled receptor kinase-interactor 1	Git1	1.02222	2.03105	77321276	chr11:77306913-77321276	+	77306913	GO:0032312///GO:0005737///GO:0005515///GO:0005096///GO:0046872///GO:0008060///GO:0008270		NM_001004144///NP_001004144	1454759_at	216963	Mm.290182	AV230461	11			0.613958	4.99491	8	0.00105954	0.00105954	0.0282091	1.4	1	0.7	1.7	-0.2	1	1.8	0.6	1.2
20689	1452562_at	lysine (K)-specific demethylase 5D	Kdm5d	1.02222	2.03105	280254	chrY:234230-280254	+	234230	GO:0055114///GO:0016568///GO:0005622///GO:0005634///GO:0005515///GO:0003677///GO:0046872///GO:0005506///GO:0016491///GO:0008270///GO:0016702		NM_011419///NP_035549	1452562_at	20592	Mm.262676	Z29652	Y			0.605759	5.06252	8	0.000974004	0.000974004	0.0267694	1.1	1.2	1.4	1.3	1.4	1.6	1	-0.4	0.6
11264	1427005_at	polo-like kinase 2 (Drosophila)	Plk2	1.02222	2.03105	111191051	chr13:111185251-111191051	+	111185251	GO:0000278///GO:0006468///GO:0000166///GO:0005515///GO:0004672///GO:0004674///GO:0005524///GO:0016301///GO:0016740///GO:0042801		NM_152804///NP_690017	1427005_at	20620	Mm.380	BM234765	13			0.85261	3.5968	8	0.00701485	0.00701485	0.0802376	0.7	2	0.2	0.9	2.3	0.3	0.7	2	0.1
11272	1427013_at	carbonic anhydrase 9	Car9	1.02222	2.03104	43526597	chr4:43519897-43526597	+	43519897	GO:0002009///GO:0046903///GO:0006730///GO:0005886///GO:0016020///GO:0016021///GO:0042995///GO:0004089///GO:0046872///GO:0008270///GO:0016829		NM_139305///NP_647466	1427013_at	230099	Mm.283682	AJ245857	4			0.551765	5.55792	8	0.000535972	0.000535972	0.0191544	0.3	1.7	1.3	0.1	1	0.8	1	1.6	1.4
44717	1459865_x_at	carboxylesterase 7	Ces7	1.02222	2.03104	96059607	chr8:96038094-96059607	-	96038094	GO:0008150///GO:0005576///GO:0005575///GO:0003674///GO:0004091///GO:0016787		NM_001003951///NP_001003951	1459865_x_at	67935	Mm.200622	AV278384	8			0.65532	4.67965	8	0.0015826	0.0015826	0.0356528	-0.3	1	0.8	0.6	1.1	1.6	0.9	1.6	1.9
7344	1423085_at	ephrin B3	Efnb3	1.02222	2.03104	69373739	chr11:69367594-69373739	-	69367594	GO:0007275///GO:0007399///GO:0007411///GO:0007628///GO:0016198///GO:0030154///GO:0048013///GO:0016020///GO:0016021///GO:0046875		NM_007911///NP_031937	1423085_at	13643	Mm.249637	BQ175608	11			0.399305	7.68001	8	5.8513e-05	5.8513e-05	0.00585143	0.9	1.8	0.5	0.7	1	1	1	1.5	0.8
41929	1457017_at	family with sequence similarity 82, member B	Fam82b	1.02222	2.03104	19534079	chr4:19502213-19534079	+	19502213	GO:0008150///GO:0005739///GO:0005737///GO:0005856///GO:0005874///GO:0003674///GO:0005488		NM_025476///NP_079752	1457017_at	66302	Mm.440686	BB379103	4			0.894117	3.42983	8	0.00895711	0.00895711	0.0897921	-0.5	0.2	1.8	0.7	1.3	2.2	1	0.5	2
6805	1422546_at	interleukin enhancer binding factor 3	Ilf3	1.02222	2.03104	21206247	chr9:21172446-21206247	+	21172446	GO:0006350///GO:0006479///GO:0045449///GO:0005622///GO:0005634///GO:0005737///GO:0005515///GO:0003677///GO:0003723///GO:0003725		NM_001042707///NM_001042708///NM_001042709///NM_010561///NP_001036172///NP_001036173///NP_001036174///NP_034691	1422546_at	16201	Mm.440026	NM_010561	9			0.662906	4.6261	8	0.00169666	0.00169666	0.0374004	1.2	0.8	-0.3	1.9	1.5	0.8	1.6	1.2	0.5
3635	1419240_at	testis expressed gene 14	Tex14	1.02222	2.03104	87369325	chr11:87218566-87369325	+	87218566	GO:0006468///GO:0005737///GO:0000166///GO:0004672///GO:0005524		NM_031386///NP_113563	1419240_at	83560	Mm.440758	NM_031386	11			0.884276	3.468	8	0.00846764	0.00846764	0.0875313	2.1	0.5	0.3	2.1	1.1	0.8	2	0.7	-0.4
41521	1456499_at	ring finger protein 130	Rnf130	1.02222	2.03104	49918235	chr11:49838832-49918235	+	49838832	GO:0006915///GO:0008150///GO:0016020///GO:0016021///GO:0005515///GO:0003674///GO:0046872///GO:0008270		NM_021540///NP_067515	1456499_at	59044	Mm.359004	BE948550	11			0.749629	4.09091	8	0.00348122	0.00348122	0.0557353	0.9	1.4	1.6	1.3	1.4	2.1	-0.1	-0.1	0.7
475	1416080_at	a disintegrin and metallopeptidase domain 15 (metargidin)	Adam15	1.01111	2.01546	89153932	chr3:89143561-89153932	-	89143561	GO:0006508///GO:0007229///GO:0016020///GO:0016021///GO:0005515///GO:0004222///GO:0008237///GO:0008233///GO:0046872///GO:0008270///GO:0016787///GO:0017124		NM_001037722///NM_009614///NP_001032811///NP_033744	1416080_at	11490	Mm.274049	NM_009614	3			0.799131	3.79579	8	0.00526818	0.00526818	0.069251	1.1	-0.2	1.5	1.1	0.1	1.7	1.5	0.2	2.1
27383	1434289_at	NOL1/NOP2/Sun domain family, member 5	Nsun5	1.01111	2.01546	135852667	chr5:135845822-135852667	+	135845822	GO:0008150///GO:0005575///GO:0003674///GO:0008168///GO:0016740		NM_145414///NP_663389	1434289_at	100609	Mm.281189	BB133866	5			0.856511	3.5415	8	0.00760319	0.00760319	0.0833118	0.2	1.6	0.3	1	1.5	0.1	0.8	2.8	0.8
12184	1427925_at	syntaxin 17	Stx17	1.01111	2.01546	48199378	chr4:48137790-48199378	+	48137790	GO:0016192///GO:0006810///GO:0006886///GO:0008150///GO:0016020///GO:0016021///GO:0030868///GO:0005515///GO:0003674///GO:0005484		NM_026343///NP_080619	1427925_at	67727	Mm.171334	BE943517	4			0.885218	3.42665	8	0.00899919	0.00899919	0.0899341	2.7	0.6	0.4	2	0.4	0.6	1.7	0.4	0.3
18157	1450030_at	dynactin 4	Dctn4	1.01111	2.01546	60718416	chr18:60685874-60718416	+	60685874	GO:0008150///GO:0005868///GO:0005737///GO:0005856///GO:0005515		NM_026302///NP_080578	1450030_at	67665	Mm.272801	NM_026302	18			0.49357	6.1457	8	0.00027529	0.00027529	0.0132365	1.3	1.9	1.3	0.6	1.3	0.5	0.7	1.1	0.4
4805	1420546_at	tyrosine hydroxylase	Th	1.01111	2.01546	150085871	chr7:150078680-150085871	-	150078680	GO:0042136///GO:0001963///GO:0055114///GO:0006585///GO:0006585///GO:0006585///GO:0009887///GO:0007507///GO:0007601///GO:0007612///GO:0007613///GO:0007617///GO:0007626///GO:0007626///GO:0008016///GO:0009072///GO:0042423///GO:0042462///GO:0042755///GO:0042755///GO:0048596///GO:0005634///GO:0005737///GO:0043204///GO:0004497///GO:0004511///GO:0046872///GO:0005506///GO:0016491///GO:0016714		NM_009377///NP_033403	1420546_at	21823	Mm.1292	NM_009377	7			0.571061	5.31175	8	0.000718142	0.000718142	0.0225393	0.5	1.6	0.8	1.1	2.1	1	0.2	1.1	0.7
5571	1421312_a_at	kinesin family member C2	Kifc2	1	2	76498626	chr15:76491070-76498626	+	76491070	GO:0007018///GO:0005874///GO:0000166///GO:0003774///GO:0003777///GO:0005524		NM_010630///NP_034760	1421312_a_at	16581	Mm.378950	NM_010630	15			0.567891	5.28271	8	0.000743769	0.000743769	0.0228818	0.2	1.5	1	0.7	2	0.7	0.5	1.5	0.9
13988	1434334_at	protein kinase D2	Prkd2	1	2	17455810	chr7:17428413-17455810	+	17428413	GO:0006468///GO:0007242///GO:0016020///GO:0005737///GO:0000166///GO:0000287///GO:0004672///GO:0004674///GO:0004697///GO:0046872///GO:0005524///GO:0008270///GO:0016301///GO:0016740		NM_178900///NP_849231	1434334_at	101540	Mm.1881	AW557946	7			0.710634	4.22159	8	0.00290953	0.00290953	0.0505091	2	2.1	1.2	1.2	1.1	0.4	0.5	0.3	0.2
18403	1450276_a_at	scinderin	Scin	1	2	40860815	chr12:40786359-40860815	-	40786359	GO:0051693///GO:0005737///GO:0005856///GO:0005509///GO:0003779		NM_001146196///NM_009132///NP_001139668///NP_033158	1450276_a_at	20259	Mm.2416	NM_009132	12			0.463681	6.46997	8	0.000194163	0.000194163	0.0107712	0.9	1.2	0.4	0.8	0.9	0.5	1.8	1.6	0.9
10174	1425915_at	solute carrier family 26, member 8	Slc26a8	1	2	28826932	chr17:28786610-28826932	-	28786610	GO:0006810///GO:0006811///GO:0007126///GO:0007275///GO:0007283///GO:0030154///GO:0055085///GO:0016020///GO:0016021///GO:0005215///GO:0015380		NM_146076///NP_666188	1425915_at	224661	Mm.219530	BC027076	17			0.674537	4.4475	8	0.00214643	0.00214643	0.0424776	0.9	0.7	-0.2	1.2	1	0.5	1.9	2	1
9567	1425308_at	tripartite motif-containing 31	Trim31	1	2	37047162	chr17:37035074-37047162	+	37035074	GO:0019941///GO:0008150///GO:0005622///GO:0005739///GO:0005575///GO:0005737///GO:0005515///GO:0003674///GO:0046872///GO:0008270///GO:0016874		NM_146077///NP_666189	1425308_at	224762	Mm.213417	BC026666	17			0.824621	3.63803	8	0.00660773	0.00660773	0.0777296	1.4	1.4	2.1	0.1	-0.5	0.4	1.3	1.2	1.6
21713	1455811_at	eukaryotic translation initiation factor 3, subunit L	Eif3l	0.988889	1.98466	78924830	chr15:78905652-78924830	+	78905652	GO:0006412///GO:0006413///GO:0001650///GO:0005737///GO:0005654///GO:0005730///GO:0005852///GO:0005515///GO:0003743		NM_145139///NP_660121	1455811_at	223691	Mm.206404	AV216873	15			0.573246	5.17521	8	0.000847714	0.000847714	0.0247782	1.1	-0.4	1.1	1	1	1	1.4	1	1.7
6869	1422610_s_at	insulin-like growth factor 2 mRNA binding protein 3	Igf2bp3	0.988889	1.98466	49164953	chr6:49035217-49164953	-	49035217	GO:0006417///GO:0005634///GO:0005737///GO:0000166///GO:0003676///GO:0003723		NM_023670///NP_076159	1422610_s_at	140488	Mm.281018	NM_023670	6			0.820738	3.61463	8	0.00683558	0.00683558	0.0792728	0.6	0.4	1	1.1	2.5	2	-0.2	0.9	0.6
40572	1454926_at	SPHK1 interactor, AKAP domain containing	Sphkap	0.988889	1.98466	83404775	chr1:83252355-83404775	-	83252355	GO:0008150///GO:0005575///GO:0005737///GO:0003674		NM_172430///NP_766018	1454926_at	77629	Mm.154303	AV327549	1			0.755719	3.92562	8	0.00438359	0.00438359	0.0629631	0.7	1	0.3	0.8	-0.1	0.6	2.3	1.5	1.8
27292	1434140_at	mcf.2 transforming sequence-like	Mcf2l	0.988889	1.98466	13020508	chr8:12915892-13020508	+	12915892	GO:0007242///GO:0007266///GO:0035023///GO:0005886///GO:0005622///GO:0016020///GO:0005737///GO:0030027///GO:0005515///GO:0005085///GO:0005089///GO:0005545		NM_001159485///NM_001159486///NM_178076///NP_001152957///NP_001152958///NP_835177	1434140_at	17207	Mm.334413	AV293368	8			0.727056	4.08038	8	0.00353229	0.00353229	0.0560949	1.1	0.7	-0.5	2.2	1.3	0.7	1.5	1	0.9
24991	1431061_s_at	pellino 1	Peli1	0.988889	1.98466	21050330	chr11:20991326-21050330	+	20991326	GO:0001819///GO:0030890///GO:0031398///GO:0032496///GO:0034141///GO:0034145///GO:0043123///GO:0043331///GO:0050871///GO:0005575///GO:0005515///GO:0004842		NM_023324///NP_075813	1431061_s_at	67245	Mm.28957	AK020915	11			0.859425	3.45192	8	0.00867025	0.00867025	0.0885901	0.1	1.8	0.9	0.8	2.5	1.4	-0.4	0.8	1
19996	1451869_at	ATP-binding cassette, sub-family A (ABC1), member 3	Abca3	0.977778	1.96943	24547146	chr17:24488990-24547146	+	24488990	GO:0006810///GO:0005886///GO:0016020///GO:0016021///GO:0042599///GO:0000166///GO:0017111///GO:0005524///GO:0016887		NM_001039581///NM_013855///NP_001034670///NP_038883	1451869_at	27410	Mm.239470	BC006932	17			0.825799	3.55211	8	0.00748631	0.00748631	0.0826941	-0.2	1.4	0.4	1	2	0.6	0.2	2.3	1.1
20131	1452004_at	calcitonin/calcitonin-related polypeptide, alpha	Calca	0.977778	1.96943	121779871	chr7:121776804-121779871	-	121776804	GO:0001976///GO:0001984///GO:0002027///GO:0006874///GO:0006954///GO:0007189///GO:0007190///GO:0007190///GO:0007218///GO:0007528///GO:0007631///GO:0008217///GO:0009408///GO:0030279///GO:0031645///GO:0045776///GO:0045776///GO:0045778///GO:0045785///GO:0045986///GO:0048240///GO:0048265///GO:0050965///GO:0005622///GO:0005576///GO:0005576///GO:0005615///GO:0005615///GO:0005737///GO:0030424///GO:004300…		NM_001033954///NM_007587///NP_001029126///NP_031613	1452004_at	12310	Mm.4361	AF330212	7			0.801214	3.66111	8	0.00639097	0.00639097	0.076456	1	1.2	1.3	-0.3	-0.4	1	1.8	1.6	1.6
33233	1442223_at	enabled homolog (Drosophila)	Enah	0.977778	1.96943	183950111	chr1:183834575-183950111	-	183834575	GO:0001843///GO:0030036///GO:0007275///GO:0007399///GO:0007411///GO:0007411///GO:0008154///GO:0030154///GO:0046907///GO:0001725///GO:0005829///GO:0005737///GO:0005856///GO:0005925///GO:0015629///GO:0030027///GO:0030054///GO:0030175///GO:0042995///GO:0045202///GO:0005515///GO:0003779///GO:0005522///GO:0017124		NM_001083120///NM_001083121///NM_008680///NM_010135///NP_001076589///NP_001076590///NP_032706///NP_034265	1442223_at	13800	Mm.389224	AV329519	1			0.662906	4.42496	8	0.00221181	0.00221181	0.0432214	0.9	0.4	-0.1	1.9	1.2	0.4	1.8	1.3	1
30391	1439193_at	paired related homeobox protein-like 1	Prrxl1	0.977778	1.96943	33462432	chr14:33413112-33462432	+	33413112	GO:0001764///GO:0006350///GO:0006355///GO:0050954///GO:0007275///GO:0007399///GO:0007409///GO:0007411///GO:0009593///GO:0016048///GO:0021516///GO:0021559///GO:0030182///GO:0045449///GO:0005634///GO:0003677///GO:0003700///GO:0030528///GO:0043565		NM_001001796///NP_001001796	1439193_at	107751	Mm.119274	BE944768	14			0.865705	3.38838	8	0.00952281	0.00952281	0.0927821	-0.3	1	1	0.6	1.3	2.4	0.2	0.5	2.1
3096	1418701_at	catechol-O-methyltransferase 1	Comt1	0.966667	1.95432	18426809	chr16:18406974-18426809	-	18406974	GO:0006584///GO:0042135///GO:0042420///GO:0005886///GO:0016020///GO:0005739///GO:0016021///GO:0005737///GO:0000287///GO:0046872///GO:0008168///GO:0008171///GO:0016206///GO:0016740		NM_001111062///NM_001111063///NM_007744///NP_001104532///NP_001104533///NP_031770	1418701_at	12846	Mm.100940	NM_007744	16			0.234521	12.3656	8	1.70498e-06	1.70498e-06	0.000826844	1	0.7	1.1	1.2	0.8	1.3	0.9	0.6	1.1
31764	1440719_at	GLE1 RNA export mediator (yeast)	Gle1	0.966667	1.95432	29814175	chr2:29790946-29814175	+	29790946	GO:0006810///GO:0008150///GO:0015031///GO:0016973///GO:0051028///GO:0055085///GO:0005575///GO:0005634///GO:0005643///GO:0005737///GO:0003674		NM_028923///NP_083199	1440719_at	74412	Mm.275121	AV251087	2			0.636396	4.55691	8	0.00185743	0.00185743	0.0394221	0.5	1.9	0.3	1	1.3	0.4	0.7	2	0.6
3105	1418710_at	CD59a antigen	Cd59a	0.966667	1.95432	103955508	chr2:103935957-103955508	+	103935957	GO:0005886///GO:0016020///GO:0009897///GO:0031225		NM_001111060///NM_007652///NP_001104530///NP_031678	1418710_at	12509	Mm.247265	NM_007652	2			0.141421	20.5061	8	3.34722e-08	3.34722e-08	7.94542e-05	1.1	0.8	0.9	1.2	0.8	1.1	1	0.9	0.9
3332	1418937_at	deiodinase, iodothyronine, type II	Dio2	0.966667	1.95432	91976878	chr12:91962991-91976878	-	91962991	GO:0055114///GO:0042404///GO:0042446///GO:0016020///GO:0016021///GO:0004800///GO:0016491///GO:0008430		NM_010050///NP_034180	1418937_at	13371	Mm.21389	AF177196	12			0.764853	3.79158	8	0.00529988	0.00529988	0.0693042	2.1	1.3	0.3	1.5	1	-0.1	1.8	0.6	0.2
29265	1437316_at	F-box and WD-40 domain protein 19	Fbxw19	0.966667	1.95432	109398368	chr9:109381088-109398368	-	109381088	GO:0008150///GO:0005575///GO:0003674		NM_177703///NP_808371	1437316_at	235612	Mm.133921	BB556441	9			0.55	5.27273	8	0.000752804	0.000752804	0.0230967	1	-0.1	0.6	1	0.7	1.4	1.4	0.9	1.8
16663	1448487_at	leucine rich repeat (in FLII) interacting protein 1	Lrrfip1	0.966667	1.95432	93025521	chr1:92895303-93025521	+	92895303	GO:0006350///GO:0045449///GO:0005634///GO:0005737///GO:0005515///GO:0003677		NM_001111311///NM_001111312///NM_008515///NP_001104781///NP_001104782///NP_032541	1448487_at	16978	Mm.395990	NM_008515	1			0.710634	4.08087	8	0.00352991	0.00352991	0.0561363	0.1	0.9	0.1	0.3	1.6	1	1.2	2.2	1.3
43229	1458358_at	pantothenate kinase 2 (Hallervorden-Spatz syndrome)	Pank2	0.966667	1.95432	131124923	chr2:131088235-131124923	+	131088235	GO:0005739///GO:0004594///GO:0016301		NM_153501///NP_705721	1458358_at	74450	Mm.101264	BB402666	2			0.331663	8.74383	8	2.29025e-05	2.29025e-05	0.00361163	1	0.8	1.1	1	0.5	0.9	0.7	1	1.7
7223	1422964_at	RAD23a homolog (S. cerevisiae)	Rad23a	0.966667	1.95432	87364540	chr8:87358550-87364540	-	87358550	GO:0006281///GO:0006289///GO:0006974///GO:0043161///GO:0005634///GO:0003684		NM_009010///NP_033036	1422964_at	19358	Mm.479181	NM_009010	8			0.74162	3.91036	8	0.00447878	0.00447878	0.0635612	1	-0.3	-0.3	1.6	1.6	1.3	1.2	1.3	1.3
14167	1434739_at	fragile X mental retardation 1 neighbor	Fmr1nb	0.955556	1.93933	66057733	chrX:66015013-66057733	+	66015013	GO:0008150///GO:0016020///GO:0016021///GO:0005575///GO:0003674		NM_001166619///NM_001166620///NM_174993///NP_001160091///NP_001160092///NP_778158	1434739_at	207854	Mm.284945	AW542416	X			0.343188	8.35306	8	3.19588e-05	3.19588e-05	0.00423933	0.5	1.4	1.4	0.7	0.8	0.9	0.6	1.3	1
24324	1430230_at	RCSD domain containing 1	Rcsd1	0.955556	1.93933	167638225	chr1:167579075-167638225	-	167579075	GO:0008150///GO:0005575///GO:0003674		NM_001038846///NM_178593///NP_001033935///NP_848708	1430230_at	226594	Mm.265552	BB709109	1			0.811035	3.53458	8	0.00768044	0.00768044	0.0834085	1.3	0.9	-0.1	0.9	1	-0.1	1.9	2.3	0.5
2092	1417697_at	sterol O-acyltransferase 1	Soat1	0.955556	1.93933	158404459	chr1:158358238-158404459	-	158358238	GO:0006629///GO:0008202///GO:0008203///GO:0008203///GO:0016020///GO:0016021///GO:0005783///GO:0005792///GO:0004772///GO:0004772///GO:0008415///GO:0016740///GO:0034736///GO:0034737///GO:0034738		NM_009230///NP_033256	1417697_at	20652	Mm.28099	BG064396	1			0.667291	4.29597	8	0.00263003	0.00263003	0.0477524	0.4	0.9	1.7	0.2	0.4	1.5	0.5	0.9	2.1
37384	1446465_at	ATPase, H+ transporting, lysosomal V1 subunit B2	Atp6v1b2	0.944444	1.92445	71637614	chr8:71612634-71637614	+	71612634	GO:0006810///GO:0006811///GO:0015992///GO:0015986///GO:0046034///GO:0005886///GO:0016469///GO:0016020///GO:0005829///GO:0033178///GO:0033180///GO:0046961///GO:0046933///GO:0016787///GO:0016820		NM_007509///NP_031535	1446465_at	11966	Mm.249096	BB500880	8			0.716085	3.9567	8	0.0041964	0.0041964	0.0616891	1.5	0.9	0.4	1	0.7	-0.1	1.4	2.3	0.4
33244	1442234_at	carbohydrate sulfotransferase 2	Chst2	0.944444	1.92445	95307689	chr9:95301344-95307689	-	95301344	GO:0005975///GO:0006044///GO:0006954///GO:0000139///GO:0016020///GO:0016021///GO:0005794///GO:0008146///GO:0016740		NM_018763///NP_061233///XM_001471695///XP_001471745	1442234_at	54371	Mm.212446	BB770422	9			0.731627	3.87265	8	0.00472362	0.00472362	0.0649314	-0.2	0.6	1.4	0.2	1.3	1.1	0.4	1.9	1.8
27018	1433667_at	leucine-rich repeat LGI family, member 3	Lgi3	0.944444	1.92445	70938130	chr14:70930627-70938130	+	70930627	GO:0006887///GO:0017157///GO:0005576///GO:0008021///GO:0019717///GO:0030054///GO:0031410///GO:0045202///GO:0005515		NM_145219///NP_660254	1433667_at	213469	Mm.41708	BB187947	14			0.717829	3.94709	8	0.00425336	0.00425336	0.0620008	1.2	1.8	2	1	-0.1	0.8	-0.1	1	0.9
33653	1442658_at	NADH dehydrogenase (ubiquinone) 1 beta subcomplex, 2	Ndufb2	0.944444	1.92445	39549470	chr6:39542581-39549470	+	39542581	GO:0022900///GO:0006810///GO:0008150///GO:0016020///GO:0005739///GO:0005743///GO:0070469///GO:0003674		NM_026612///NP_080888	1442658_at	68198	Mm.29415	BB167210	6			0.600231	4.7204	8	0.00150139	0.00150139	0.0344952	1.7	1	0.7	1.8	1	0.5	1	-0.2	1
18173	1450046_at	transmembrane protein 59	Tmem59	0.944444	1.92445	106873599	chr4:106851234-106873599	+	106851234	GO:0008150///GO:0016020///GO:0016021///GO:0005575///GO:0003674		NM_029565///NP_083841	1450046_at	56374	Mm.291192	NM_019801	4			0.600231	4.7204	8	0.00150139	0.00150139	0.0345304	0.8	-0.2	1.2	1.5	0.3	1.8	1	1	1.1
20215	1452088_at	zinc finger, BED domain containing 3	Zbed3	0.944444	1.92445	96107796	chr13:96095191-96107796	+	96095191	GO:0008150///GO:0005575///GO:0003674		NM_028106///NP_082382	1452088_at	72114	Mm.3774	BB703419	13			0.844262	3.35599	8	0.00999107	0.00999107	0.0950447	1.7	1.3	2.5	0.3	-0.2	0.4	0.7	0.4	1.4
42978	1458103_at	nuclear receptor co-repressor 1	Ncor1	0.944444	1.92445	62270834	chr11:62130191-62270834	-	62130191	GO:0000122///GO:0000122///GO:0002361///GO:0006350///GO:0006357///GO:0014067///GO:0016481///GO:0016568///GO:0021794///GO:0031065///GO:0032922///GO:0040014///GO:0042632///GO:0045449///GO:0045892///GO:0060318///GO:0005634///GO:0005634///GO:0005737///GO:0044428///GO:0044428///GO:0005515///GO:0003677///GO:0003700///GO:0003714///GO:0003714///GO:0004872///GO:0010843///GO:0016564///GO:0016564///GO:004696…		NM_011308///NP_035438	1458103_at	20185	Mm.271814	AV325208	11			0.741807	3.8195	8	0.00509333	0.00509333	0.0677424	1.8	1.9	0.8	1.1	1.1	1	0.4	1	-0.6
31622	1440576_at	carboxypeptidase N, polypeptide 1	Cpn1	0.933333	1.90968	44061010	chr19:44030799-44061010	-	44030799	GO:0006508///GO:0005576///GO:0004180///GO:0004181///GO:0008237///GO:0008233///GO:0046872///GO:0008270///GO:0016787		NM_030703///NP_109628	1440576_at	93721	Mm.206774	AV375940	19			0.380789	7.35316	8	7.96964e-05	7.96964e-05	0.00695239	1	0.9	1	0.6	1.7	0.5	0.8	1.3	0.6
11803	1427544_a_at	poly (A) polymerase alpha	Papola	0.933333	1.90968	107077153	chr12:107022911-107077153	+	107022911	GO:0006350///GO:0006397///GO:0008150///GO:0031123///GO:0043631///GO:0005575///GO:0005634///GO:0000166///GO:0003674///GO:0003723///GO:0004652///GO:0005524///GO:0016740///GO:0016779		NM_011112///NP_035242	1427544_a_at	18789	Mm.255877	U58135	12			0.324037	8.64099	8	2.49713e-05	2.49713e-05	0.00371693	1	1.4	0.5	1.4	1.1	0.6	0.9	0.8	0.7
28350	1435879_at	thymoma viral proto-oncogene 3	Akt3	0.933333	1.90968	179178898	chr1:178952245-179178898	-	178952245	GO:0006468///GO:0010765///GO:0018105///GO:0018107///GO:0032869///GO:0016020///GO:0005737///GO:0000166///GO:0004672///GO:0004674///GO:0005524///GO:0016301///GO:0016740		NM_011785///NP_035915	1435879_at	23797	Mm.235194	BB521695	1			0.663325	4.22116	8	0.00291122	0.00291122	0.0504996	1.1	0.9	-0.1	1.9	1.6	0.5	1.3	1.1	0.1
205	1415810_at	ubiquitin-like, containing PHD and RING finger domains, 1	Uhrf1	0.933333	1.90968	56462909	chr17:56442759-56462909	+	56442759	GO:0019941///GO:0006281///GO:0006350///GO:0006974///GO:0007049///GO:0007275///GO:0008283///GO:0045449///GO:0005634///GO:0005515///GO:0003677///GO:0046872///GO:0008270///GO:0016874		NM_001111078///NM_001111079///NM_001111080///NM_010931///NP_001104548///NP_001104549///NP_001104550///NP_035061	1415810_at	18140	Mm.42196	BB702754	17			0.787401	3.556	8	0.00744396	0.00744396	0.0824282	1.7	1.2	1.5	1.3	1.9	0.9	0.1	-0.3	0.1
18685	1450558_at	vomeronasal 1 receptor, A1	V1ra1	0.933333	1.90968	90080639	chr6:90072636-90080639	+	90072636	GO:0007165///GO:0007186///GO:0019236///GO:0005886///GO:0016020///GO:0016021///GO:0004871///GO:0004872///GO:0004930///GO:0016503		NM_011683///NP_035813	1450558_at	22296	Mm.20471	NM_011683	6			0.497494	5.62821	8	0.000493757	0.000493757	0.0182085	1.4	1.4	1	0.3	0.2	0.4	1.4	1.2	1.1
15811	1439008_at	zinc finger protein 319	Zfp319	0.933333	1.90968	97855850	chr8:97850035-97855850	-	97850035	GO:0006350///GO:0008150///GO:0045449///GO:0005622///GO:0005634///GO:0003674///GO:0003676///GO:0003677///GO:0046872///GO:0008270		NM_024467///NP_077787	1439008_at	79233	Mm.350514	BB476317	8			0.502494	5.57221	8	0.000527081	0.000527081	0.0190633	0.3	1	1.3	0.9	1.3	1.8	0.3	0.5	1
20814	1452697_at	CTD (carboxy-terminal domain, RNA polymerase II, polypeptide A) phosphatase, subunit 1	Ctdp1	0.933333	1.90968	80666406	chr18:80604697-80666406	-	80604697	GO:0008150///GO:0005622///GO:0005575///GO:0005634///GO:0005515///GO:0004721///GO:0016787		NM_026295///NP_080571	1452697_at	67655	Mm.312893	AK016213	18			0.659545	4.24535	8	0.0028169	0.0028169	0.0498803	0.5	1.9	0.3	0.4	1.8	0.1	1	1.4	1
39546	1453538_at	cysteine-serine-rich nuclear protein 3	Csrnp3	0.933333	1.90968	65869602	chr2:65683823-65869602	+	65683823	GO:0006915///GO:0006350///GO:0043065///GO:0045449///GO:0045944///GO:0005634///GO:0003677///GO:0003700		NM_153409///NM_178634///NP_700458///NP_848749	1453538_at	77771	Mm.102025	AK020730	2			0.743303	3.76697	8	0.00548938	0.00548938	0.0703542	0.7	-0.3	1	1.8	0.5	1	2.1	0.3	1.3
23229	1428837_at	kelch-like 14 (Drosophila)	Klhl14	0.933333	1.90968	21810869	chr18:21708877-21810869	-	21708877	GO:0008150///GO:0005575///GO:0003674		NM_001081403///NP_001074872	1428837_at	225266	Mm.436836	AK018108	18			0.663325	4.22116	8	0.00291122	0.00291122	0.0504414	0.4	0.9	-0.2	1.1	1.7	1	1	2	0.5
23766	1429552_at	WD repeat domain 16	Wdr16	0.933333	1.90968	67779144	chr11:67738307-67779144	-	67738307	GO:0008150///GO:0005575///GO:0005737///GO:0003674		NM_027963///NP_082239	1429552_at	71860	Mm.441823	AK006118	11			0.72111	3.8829	8	0.00465567	0.00465567	0.064568	2	1	0.3	1.9	1.2	0.6	1.1	0.5	-0.2
30369	1439166_at	nucleolar protein 11	Nol11	0.922222	1.89503	107050695	chr11:107027976-107050695	-	107027976	GO:0008150///GO:0005575///GO:0005634///GO:0003674		NM_001161329///NM_133702///NP_001154801///NP_598463	1439166_at	68979	Mm.294617	AV321894	11			0.683333	4.04878	8	0.00369045	0.00369045	0.0575331	1.7	0.3	0.2	1.6	1	0.6	2	0.3	0.6
41205	1455925_at	PR domain containing 8	Prdm8	0.922222	1.89503	98616467	chr5:98609887-98616467	+	98609887	GO:0006350///GO:0022008///GO:0045449///GO:0005622///GO:0005575///GO:0005634///GO:0003674///GO:0003677///GO:0046872///GO:0008270		NM_029947///NP_084223///XM_001473896///XP_001473946	1455925_at	77630	Mm.332511	AV349236	5			0.731057	3.78447	8	0.00535386	0.00535386	0.0696264	1.2	1	-0.1	2.3	1	1.3	1	-0.1	0.7
5982	1421723_at	protocadherin beta 18	Pcdhb18	0.922222	1.89503	37654157	chr18:37649118-37654157	+	37649118	GO:0007155///GO:0016020///GO:0016021///GO:0005515///GO:0005509		NM_053143///NP_444373	1421723_at	93889	Mm.196852	NM_053143	18			0.526255	5.25727	8	0.000767036	0.000767036	0.023406	1.2	0.4	0.7	1.2	0.5	0.2	1.9	1.2	1
14743	1436392_s_at	transcription factor AP-2, gamma	Tcfap2c	0.922222	1.89503	172384119	chr2:172375092-172384119	+	172375092	GO:0006350///GO:0006355///GO:0006357///GO:0030154///GO:0045449///GO:0005634///GO:0005515///GO:0003677///GO:0003700///GO:0003700		NM_001159696///NM_009335///NP_001153168///NP_033361	1436392_s_at	21420	Mm.3629	BB550860	2			0.807431	3.42651	8	0.00900111	0.00900111	0.0899134	0.5	1.2	0.3	-0.1	1.7	0.3	0.8	2.5	1.1
39580	1453588_at	carbonic anhydrase 3	Car3	0.922222	1.89503	14872373	chr3:14863537-14872373	+	14863537	GO:0006730///GO:0005737///GO:0004089///GO:0046872///GO:0008270///GO:0016151///GO:0016829		NM_007606///NP_031632	1453588_at	12350	Mm.300	BB213876	3			0.468449	5.90601	8	0.000359302	0.000359302	0.0150045	0.5	1	1	1.7	0.9	1.4	1.1	0.2	0.5
15042	1437141_x_at	dymeclin	Dym	0.911111	1.88049	75446620	chr18:75178425-75446620	+	75178425	GO:0008150///GO:0005575///GO:0005737///GO:0005794///GO:0003674		NM_027727///NP_082003	1437141_x_at	69190	Mm.173826	BB549381	18			0.625389	4.37061	8	0.00237852	0.00237852	0.044772	-0.4	1	0.7	0.7	1.2	1.6	0.5	1.4	1.5
27242	1434051_s_at	heat shock protein 12A	Hspa12a	0.911111	1.88049	58935474	chr19:58870240-58935474	-	58870240	GO:0008150///GO:0005575///GO:0000166///GO:0003674///GO:0005524		NM_175199///NP_780408	1434051_s_at	73442	Mm.39739	BQ177161	19			0.700793	3.90034	8	0.00454246	0.00454246	0.0641018	0.4	1	0.2	1.5	1.2	-0.1	2	1.5	0.5
39153	1453045_at	coiled-coil domain containing 41	Ccdc41	0.911111	1.88049	94253081	chr10:94151534-94253081	+	94151534	GO:0008150///GO:0005575///GO:0003674		NM_027479///NM_029852///NP_081755///NP_084128	1453045_at	77048	Mm.296971	BM876680	10			0.72361	3.77736	8	0.00540851	0.00540851	0.0698137	0.6	1.5	0.3	0.7	1.7	-0.3	0.7	2	1
44509	1459652_at	expressed sequence C79356	C79356	0.911111	1.88049	-1	chrNA:-1--1	NA	-1	NA		NA	1459652_at	97644	NA	BG066493	NA			0.261937	10.4351	8	6.17089e-06	6.17089e-06	0.00184314	1.2	1.1	1	1.1	0.5	1.1	0.5	0.9	0.8
28058	1435428_at	family with sequence similarity 193, member A	Fam193a	0.911111	1.88049	34829105	chr5:34763499-34829105	+	34763499	GO:0008150///GO:0005575///GO:0003674		NM_001030306///NP_001025477	1435428_at	231128	Mm.286885	BB473660	5			0.775314	3.52546	8	0.00778355	0.00778355	0.0838619	0.8	2.2	0.1	0.9	1.9	0.2	0.6	1.4	0.1
6189	1421930_at	inducible T-cell co-stimulator	Icos	0.911111	1.88049	61057162	chr1:61034757-61057162	+	61034757	GO:0016020///GO:0016021///GO:0005887///GO:0009897///GO:0005515		NM_017480///NP_059508	1421930_at	54167	Mm.42044	AB023132	1			0.51586	5.2986	8	0.000729621	0.000729621	0.0227413	1.5	0.2	0.5	1.5	1	0.6	1.6	0.5	0.8
34498	1443535_at	RAB GTPase activating protein 1	Rabgap1	0.911111	1.88049	37421957	chr2:37298804-37421957	+	37298804	GO:0007049///GO:0008150///GO:0032313///GO:0005622///GO:0005575///GO:0005737///GO:0005856///GO:0003674///GO:0005096///GO:0005097		NM_001033960///NM_146121///NP_001029132///NP_666233	1443535_at	227800	Mm.383192	BM223600	2			0.667915	4.09233	8	0.00347437	0.00347437	0.0556454	-0.1	0.3	1.2	0.9	0.5	1.9	1.3	0.5	1.7
8893	1424634_at	transcription elongation factor A (SII)-like 1	Tceal1	0.911111	1.88049	133244405	chrX:133242603-133244405	+	133242603	GO:0006350///GO:0008150///GO:0045449///GO:0005575///GO:0005634///GO:0005515		NM_146236///NP_666348	1424634_at	237052	Mm.40713	BC011290	X			0.770462	3.54766	8	0.00753516	0.00753516	0.0830101	0.5	-0.1	1.8	0.4	0.1	1.7	1.3	0.6	1.9
3499	1419104_at	abhydrolase domain containing 6	Abhd6	0.9	1.86607	8889069	chr14:8835415-8889069	+	8835415	GO:0008150///GO:0016020///GO:0016021///GO:0005575///GO:0003674///GO:0003824///GO:0016787///GO:0047372		NM_025341///NP_079617	1419104_at	66082	Mm.181473	NM_025341	14			0.4	6.75	8	0.000145054	0.000145054	0.00887661	0.6	1.4	1	0.9	1.5	0.8	0.3	1.1	0.5
27751	1434951_at	armadillo repeat containing 8	Armc8	0.9	1.86607	99469318	chr9:99418663-99469318	-	99418663	GO:0008150///GO:0005575///GO:0003674///GO:0005488		NM_001166138///NM_028768///NP_001159610///NP_083044	1434951_at	74125	Mm.234823	BE995635	9			0.776209	3.47845	8	0.00833864	0.00833864	0.0868146	0.4	0.2	1.2	1	1.3	2.2	1	-0.5	1.3
16396	1448220_at	chymotrypsinogen B1	Ctrb1	0.9	1.86607	114214910	chr8:114210409-114214910	-	114210409	GO:0006508///GO:0007586///GO:0005576///GO:0004252///GO:0003824///GO:0008236///GO:0008233///GO:0016787		NM_025583///NP_079859	1448220_at	66473	Mm.34374	NM_025583	8			0.687386	3.92792	8	0.00436943	0.00436943	0.0629402	1.4	0.7	1.7	0.9	-0.1	1.5	0.3	0.1	1.6
2678	1418283_at	claudin 4	Cldn4	0.9	1.86607	135422804	chr5:135420992-135422804	-	135420992	GO:0005886///GO:0016020///GO:0016021///GO:0005923///GO:0030054///GO:0005198		NM_009903///NP_034033	1418283_at	12740	Mm.7339	NM_009903	5			0.65	4.15385	8	0.00319207	0.00319207	0.052909	0.2	1.4	1.6	-0.1	0.8	1.1	0.2	1.4	1.5
42365	1457464_at	hypothetical LOC403342	C130015C19	0.9	1.86607	-1	chrNA:-1--1	NA	-1	NA		NA	1457464_at	403342	NA	BG070926	NA			0.53619	5.03553	8	0.00100721	0.00100721	0.0274978	1.7	0.7	0.6	1.9	0.9	0.6	0.7	0.3	0.7
4830	1420571_at	prolactin family 6, subfamily a, member 1	Prl6a1	0.9	1.86607	27411120	chr13:27404495-27411120	+	27404495	GO:0008150///GO:0005576///GO:0005575///GO:0003674///GO:0005179		NM_011166///NP_035296	1420571_at	19111	Mm.7512	NM_011166	13			0.572276	4.718	8	0.00150604	0.00150604	0.0345669	0.4	-0.1	1	1.2	1.1	0.4	1.8	1.3	1
8288	1424029_at	TSPY-like 4	Tspyl4	0.9	1.86607	34021126	chr10:34017226-34021126	+	34017226	GO:0006334///GO:0008150///GO:0005575///GO:0005634///GO:0003674		NM_030203///NP_084479	1424029_at	72480	Mm.478268	BC017540	10			0.777818	3.47125	8	0.00842723	0.00842723	0.0872937	1.1	1.2	2	-0.2	-0.2	0.4	1	1	1.8
37322	1446403_at	expressed sequence AU022899	AU022899	0.9	1.86607	-1	chrNA:-1--1	NA	-1	NA		NA	1446403_at	100313	NA	BG068443	NA			0.567891	4.75443	8	0.00143704	0.00143704	0.0337386	0.6	1.4	1.6	1	1.1	1.2	-0.3	0.5	1
37675	1446758_at	brain and reproductive organ-expressed protein	Bre	0.888889	1.85175	32387112	chr5:32000422-32387112	+	32000422	GO:0006915///GO:0006281///GO:0006974///GO:0016568///GO:0005634///GO:0005737///GO:0005164		NM_144541///NM_181279///NM_181280///NM_181281///NM_181282///NP_653124///NP_851796///NP_851797///NP_851798///NP_851799	1446758_at	107976	Mm.249822	BB437647	5			0.629374	4.23702	8	0.00284901	0.00284901	0.0500948	-0.2	1.4	0.9	0.2	1.3	1.2	0.3	1.4	1.5
241	1415846_a_at	lactate dehydrogenase C	Ldhc	0.888889	1.85175	54133512	chr7:54116632-54133512	+	54116632	GO:0008152///GO:0005975///GO:0006096///GO:0055114///GO:0044262///GO:0005737///GO:0003824///GO:0004459///GO:0005488///GO:0016491///GO:0016616		NM_013580///NP_038608	1415846_a_at	16833	Mm.16563	NM_013580	7			0.627384	4.25045	8	0.00279744	0.00279744	0.0497113	0.2	-0.2	0.7	1	0.9	1.7	1.5	0.7	1.5
20217	1452090_a_at	olfactomedin 3	Olfm3	0.888889	1.85175	114828174	chr3:114607280-114828174	+	114607280	GO:0008150///GO:0005576///GO:0005615///GO:0005794///GO:0005515		NM_153157///NM_153458///NP_694797///NP_703188	1452090_a_at	229759	Mm.54183	BB667895	3			0.67536	3.94851	8	0.00424487	0.00424487	0.0619172	1.1	0.7	-0.1	1.1	1.6	1	1	1.8	-0.2
40475	1454764_s_at	solute carrier family 38, member 1	Slc38a1	0.888889	1.85175	96473344	chr15:96401849-96473344	-	96401849	GO:0006810///GO:0006811///GO:0006814///GO:0006865///GO:0006868///GO:0005886///GO:0016020///GO:0016021///GO:0005624///GO:0030424///GO:0015186///GO:0015293///GO:0031402		NM_001166456///NM_001166458///NM_134086///NP_001159928///NP_001159930///NP_598847	1454764_s_at	105727	Mm.103568	BF165681	15			0.718409	3.71191	8	0.00594004	0.00594004	0.0732573	0.9	0.2	0.8	1	-0.5	1	1.9	1	1.7
24020	1429874_at	spermatogenesis associated 17	Spata17	0.888889	1.85175	189039325	chr1:188959171-189039325	-	188959171	GO:0008150///GO:0005575///GO:0005737///GO:0003674///GO:0005516		NM_028848///NM_029067///NP_083124///NP_083343	1429874_at	74717	Mm.250430	AV265007	1			0.579751	4.59968	8	0.0017562	0.0017562	0.0381165	0.5	2	0.5	1	1.2	0.3	0.4	1.5	0.6
7860	1423601_s_at	Treacher Collins Franceschetti syndrome 1, homolog	Tcof1	0.888889	1.85175	61008562	chr18:60974195-61008562	-	60974195	GO:0006810///GO:0042790///GO:0005634///GO:0005730		NM_011552///NP_035682	1423601_s_at	21453	Mm.2215	AW209012	18			0.467559	5.70338	8	0.000452611	0.000452611	0.0173729	0.2	1.4	1	0.3	1.2	0.7	0.8	1.6	0.8
12333	1428074_at	transmembrane protein 158	Tmem158	0.888889	1.85175	123169907	chr9:123168174-123169907	-	123168174	GO:0008150///GO:0016020///GO:0016021///GO:0005575///GO:0005515		NM_001002267///NP_001002267	1428074_at	72309	Mm.8569	BE981853	9			0.382245	6.97633	8	0.000115335	0.000115335	0.00806467	0.9	0.4	0.8	1	0.6	0.4	1.3	1.1	1.5
39069	1452934_at	transmembrane channel-like gene family 5	Tmc5	0.888889	1.85175	125818599	chr7:125740810-125818599	+	125740810	GO:0008150///GO:0016020///GO:0016021///GO:0005575///GO:0003674		NM_001105252///NM_028930///NP_001098722///NP_083206	1452934_at	74424	Mm.11068	AV226010	7			0.727056	3.66776	8	0.00632994	0.00632994	0.0760283	1	-0.1	1.3	0.4	0.3	1.5	0.7	0.6	2.3
3081	1418686_at	2'-5' oligoadenylate synthetase 1C	Oas1c	0.877778	1.83754	121262523	chr5:121250207-121262523	-	121250207	GO:0008150///GO:0005575///GO:0001730///GO:0003725		NM_033541///NP_291019	1418686_at	114643	Mm.43230	NM_033541	5			0.465773	5.65368	8	0.000479372	0.000479372	0.0179123	1	0.4	1	1.2	0.6	1.7	1	0.1	0.9
41939	1457027_at	dehydrogenase E1 and transketolase domain containing 1	Dhtkd1	0.877778	1.83754	5863838	chr2:5819105-5863838	-	5819105	GO:0008152///GO:0006096///GO:0055114///GO:0008150///GO:0005739///GO:0005575///GO:0003674///GO:0004591///GO:0016491///GO:0016624///GO:0030976		NM_001081131///NP_001074600	1457027_at	209692	Mm.222517	BB667395	2			0.130171	20.2298	8	3.72398e-08	3.72398e-08	7.99788e-05	1.1	1	0.9	0.9	0.9	0.9	0.7	0.7	0.8
7954	1423695_at	ER degradation enhancer, mannosidase alpha-like 2	Edem2	0.877778	1.83754	155555211	chr2:155527408-155555211	-	155527408	GO:0008150///GO:0005575///GO:0003674		NM_145537///NP_663512	1423695_at	108687	Mm.273706	BC008268	2			0.366667	7.18182	8	9.41092e-05	9.41092e-05	0.00736878	1	1	1	1	-0.1	1	1	1	1
2071	1417676_a_at	protein tyrosine phosphatase, receptor type, O	Ptpro	0.877778	1.83754	137413152	chr6:137200819-137413152	+	137200819	GO:0004872///GO:0016787		NM_001164401///NM_001164402///NM_001164403///NM_011216///NP_001157873///NP_001157874///NP_001157875///NP_035346	1417676_a_at	19277	Mm.186361	NM_011216	6			0.473756	5.55842	8	0.000535659	0.000535659	0.0191889	1.2	0.3	1	1.5	0.5	1.3	1	0.1	1
29980	1438516_at	Rap1 interacting factor 1 homolog (yeast)	Rif1	0.877778	1.83754	51977901	chr2:51928356-51977901	+	51928356	GO:0006974///GO:0007049///GO:0019827///GO:0000781///GO:0001939///GO:0001940///GO:0005634///GO:0005737///GO:0005694///GO:0005856///GO:0005515///GO:0003674///GO:0005488		NM_175238///NP_780447	1438516_at	51869	Mm.254530	BB208938	2			0.38658	6.81186	8	0.000136167	0.000136167	0.00861326	1	0.7	1.2	0.2	0.5	1.1	0.9	0.8	1.5
2379	1417984_at	ubiquitin-conjugating enzyme E2 variant 2	Ube2v2	0.877778	1.83754	15594611	chr16:15551078-15594611	-	15551078	GO:0019941///GO:0043687///GO:0051246///GO:0005515///GO:0019787		NM_001159351///NM_023585///NP_001152823///NP_076074	1417984_at	70620	Mm.235407	AV241588	16			0.688799	3.82308	8	0.0050675	0.0050675	0.0675183	1	1	1.3	-0.7	1	0.8	0.7	0.9	1.9
15405	1437999_x_at	phosphatidylinositol glycan anchor biosynthesis, class Q	Pigq	0.866667	1.82345	26078907	chr17:26063368-26078907	-	26063368	GO:0006506///GO:0016020///GO:0016021///GO:0016740///GO:0016757///GO:0017176		NM_011822///NP_035952	1437999_x_at	14755	Mm.362054	BB248089	17			0.545436	4.76683	8	0.00141435	0.00141435	0.0333971	0.1	0.8	1.2	1	0.5	1	0.4	0.8	2
37819	1446906_at	expressed sequence C81615	C81615	0.866667	1.82344	-1	chrNA:-1--1	NA	-1	NA		NA	1446906_at	97548	NA	C81615	NA			0.753326	3.45136	8	0.0086774	0.0086774	0.0886029	1	1.7	0.4	0.1	2.2	0.6	0.2	1.4	0.2
19101	1450974_at	tissue inhibitor of metalloproteinase 4	Timp4	0.866667	1.82344	115201867	chr6:115195633-115201867	-	115195633	GO:0005576///GO:0005578///GO:0005515///GO:0004857///GO:0046872///GO:0008191///GO:0008270		NM_080639///NP_542370	1450974_at	110595	Mm.255607	BI788452	6			0.759934	3.42135	8	0.00906987	0.00906987	0.0903003	1.8	1	0.5	1.9	-0.1	0.7	1.5	-0.2	0.7
26078	1432550_at	transmembrane protein 190	Tmem190	0.866667	1.82344	4735940	chr7:4734541-4735940	+	4734541	GO:0008150///GO:0016020///GO:0016021///GO:0005575///GO:0003674		NM_030028///NP_084304///XM_911732///XM_973679///XP_916825///XP_978773	1432550_at	78052	Mm.160043	AK019807	7			0.377492	6.88757	8	0.000126101	0.000126101	0.00842562	0.7	0.4	0.9	1.1	0.9	1.7	0.6	0.6	0.9
5059	1420800_a_at	potassium voltage-gated channel, subfamily Q, member 2	Kcnq2	0.866667	1.82344	180869930	chr2:180843148-180869930	-	180843148	GO:0006810///GO:0006811///GO:0006813///GO:0055085///GO:0016020///GO:0016021///GO:0008076///GO:0005216///GO:0005244///GO:0005249///GO:0005267///GO:0030955		NM_001003824///NM_001003825///NM_001006668///NM_001006669///NM_001006674///NM_001006675///NM_001006676///NM_001006677///NM_001006678///NM_001006679///NM_001006680///NM_010611///NP_001003824///NP_001003825///NP_001006669///NP_001006670///NP_001006675///NP_001006676///NP_001006677///NP_001006678///NP_001006679///NP_001006680///NP_001006681///NP_034741	1420800_a_at	16536	Mm.40615	NM_010611	2			0.746659	3.48218	8	0.00829308	0.00829308	0.0865601	0.4	1.1	-0.2	1.4	2.2	0.6	0.6	1.5	0.2
18752	1450625_at	collagen, type V, alpha 2	Col5a2	0.855556	1.80946	45560127	chr1:45431175-45560127	-	45431175	GO:0001501///GO:0030199///GO:0043588///GO:0005576///GO:0005581///GO:0005578///GO:0005201///GO:0046332		NM_007737///NP_031763	1450625_at	12832	Mm.10299	AV229424	1			0.750185	3.42138	8	0.00906949	0.00906949	0.0903164	1.3	1.5	2.2	1	-0.1	0.7	0.4	-0.1	0.8
29372	1437500_at	nucleolar complex associated 3 homolog (S. cerevisiae)	Noc3l	0.855556	1.80946	38893727	chr19:38862617-38893727	-	38862617	GO:0045444///GO:0005634///GO:0005730///GO:0016607		NM_021315///NP_067290	1437500_at	57753	Mm.86482	AV306749	19			0.591843	4.33674	8	0.00248929	0.00248929	0.0460499	0.2	1.5	0.6	1	0.9	0.5	0.2	2	0.8
40433	1454687_at	leucine rich repeat and fibronectin type III domain containing 5	Lrfn5	0.855556	1.80946	62946245	chr12:62625618-62946245	+	62625618	GO:0016020///GO:0016021///GO:0005515		NM_178714///NP_848829	1454687_at	238205	Mm.28802	BB371739	12			0.583333	4.4	8	0.00228676	0.00228676	0.0440183	0.7	0.8	1	0.2	0.3	0.2	1.4	1.9	1.2
14402	1435350_at	TNF receptor-associated factor 6	Traf6	0.855556	1.80946	101541131	chr2:101518596-101541131	+	101518596	GO:0019941///GO:0001503///GO:0001843///GO:0007165///GO:0006955///GO:0009887///GO:0008624///GO:0042981///GO:0019886///GO:0030316///GO:0031666///GO:0042088///GO:0042102///GO:0042475///GO:0043011///GO:0043123///GO:0045084///GO:0045410///GO:0045453///GO:0048468///GO:0051023///GO:0070498///GO:0005829///GO:0005829///GO:0005624///GO:0005634///GO:0005737///GO:0005515///GO:0004871///GO:0046872///GO:000827…		NM_009424///NP_033450///XM_001479093///XM_001479837///XP_001479143///XP_001479887	1435350_at	22034	Mm.292729	AV377471	2			0.36094	7.11106	8	0.000100886	0.000100886	0.00767293	1.3	1.3	0.6	1.1	1	0.6	0.4	0.4	1
41514	1456484_at	dehydrogenase/reductase (SDR family) X chromosome	Dhrsx	0.855555	1.80946	130134	chr4:109801-130134	+	109801	GO:0008152///GO:0055114///GO:0008150///GO:0005575///GO:0003674///GO:0003824///GO:0005488///GO:0016491		NM_001033326///NP_001028498///XM_001477061///XP_001477111	1456484_at	236082	Mm.305345	BI794271	4			0.714337	3.59307	8	0.00705292	0.00705292	0.0805504	1.8	1.4	0.2	1	0.6	-0.3	1.5	1.3	0.2
42229	1457325_at	K+ voltage-gated channel, subfamily S, 2	Kcns2	0.844445	1.79557	34772092	chr15:34767135-34772092	+	34767135	GO:0006810///GO:0006811///GO:0006813///GO:0055085///GO:0005886///GO:0016020///GO:0016021///GO:0008076///GO:0005515///GO:0005216///GO:0005244///GO:0005249///GO:0005267///GO:0030955		NM_181317///NP_851834	1457325_at	16539	Mm.71045	BB442995	15			0.557026	4.54796	8	0.0018794	0.0018794	0.0395903	-0.1	1.5	0.7	1	1.5	0.9	0.1	1.2	0.8
21832	1456030_at	Kruppel-like factor 13	Klf13	0.844445	1.79557	71083801	chr7:71031237-71083801	-	71031237	GO:0006350///GO:0006366///GO:0045449///GO:0045944///GO:0005622///GO:0005634///GO:0003676///GO:0003677///GO:0003677///GO:0003702///GO:0003702///GO:0046872///GO:0008270		NM_021366///NP_067341	1456030_at	50794	Mm.240473	BE949230	7			0.400347	6.32784	8	0.000225917	0.000225917	0.0116714	1.6	0.6	1.1	0.8	0.4	0.9	0.4	0.6	1.2
29733	1438111_at	poliovirus receptor-related 1	Pvrl1	0.844445	1.79557	43615544	chr9:43552658-43615544	+	43552658	GO:0007157///GO:0002089///GO:0007155///GO:0007156///GO:0044419///GO:0048593///GO:0060041///GO:0005886///GO:0016020///GO:0016021///GO:0005913///GO:0005515///GO:0004872///GO:0042803		NM_021424///NP_067399	1438111_at	58235	Mm.335096	BF467558	9			0.554777	4.5664	8	0.00183444	0.00183444	0.0391552	0.8	1.3	1.3	-0.1	0.1	0.5	1.1	1.3	1.3
41878	1456965_at	potassium voltage gated channel, Shaw-related subfamily, member 1	Kcnc1	0.844445	1.79557	53688723	chr7:53651837-53688723	+	53651837	GO:0006810///GO:0006811///GO:0006813///GO:0055085///GO:0016020///GO:0016021///GO:0008076///GO:0005515///GO:0005216///GO:0005244///GO:0005249///GO:0005267///GO:0030955		NM_001112739///NM_008421///NP_001106210///NP_032447	1456965_at	16502	Mm.249386	BE949887	7			0.659756	3.8398	8	0.00494856	0.00494856	0.0668019	0.5	1.3	-0.2	0.9	1.5	0.4	1	1.9	0.3
8556	1424297_at	zinc finger protein 282	Zfp282	0.844445	1.79557	47858483	chr6:47827553-47858483	+	47827553	GO:0006350///GO:0008150///GO:0005575///GO:0005634///GO:0003674///GO:0046872///GO:0008270		NM_146175///NP_666287	1424297_at	101095	Mm.440186	BB030565	6			0.46398	5.46	8	0.00060153	0.00060153	0.0203982	0.5	1.2	-0.2	0.9	1.4	1	0.8	1	1
35896	1444960_at	cytochrome P450, family 2, subfamily u, polypeptide 1	Cyp2u1	0.844444	1.79557	131006145	chr3:130993408-131006145	-	130993408	GO:0055114///GO:0008150///GO:0016020///GO:0016021///GO:0005783///GO:0005575///GO:0005792///GO:0009055///GO:0003674///GO:0004497///GO:0046872///GO:0005506///GO:0016491///GO:0016712///GO:0020037///GO:0070330		NM_027816///NP_082092	1444960_at	71519	Mm.243855	BB228423	3			0.439065	5.76984	8	0.000419359	0.000419359	0.0165617	0.6	0.1	1.1	1.3	0.8	1.5	0.4	1	0.8
12667	1428823_at	HD domain containing 2	Hddc2	0.844444	1.79557	31047892	chr10:31033210-31047892	+	31033210	GO:0008150///GO:0005739///GO:0003674///GO:0003824		NM_027168///NP_081444	1428823_at	69692	Mm.245537	AK009957	10			0.60231	4.20603	8	0.00297195	0.00297195	0.0508876	0.1	1.1	1	0.8	1.8	0.1	0.7	1.6	0.4
24999	1431071_at	metaxin 3	Mtx3	0.844444	1.79557	93628183	chr13:93614741-93628183	+	93614741	GO:0008150///GO:0005575///GO:0003674		NM_001162945///NP_001156417	1431071_at	382793	Mm.296770	AU078891	13			0.485054	5.22278	8	0.000799871	0.000799871	0.0239066	1	0.9	0.4	0.4	1.2	0.8	0.2	1.8	0.9
5576	1421317_x_at	myeloblastosis oncogene	Myb	0.844444	1.79557	20880790	chr10:20844735-20880790	-	20844735	GO:0000082///GO:0001701///GO:0006350///GO:0006355///GO:0006355///GO:0006816///GO:0010468///GO:0045449///GO:0048566///GO:0005634///GO:0003677///GO:0003700///GO:0003700///GO:0030528		NM_010848///NP_034978	1421317_x_at	17863	Mm.473872	NM_033597	10			0.598145	4.23531	8	0.00285562	0.00285562	0.0501134	1	-0.3	1.5	0.3	1	1	1.2	0.4	1.5
24414	1430343_at	nucleoporin 205	Nup205	0.844444	1.79557	35197590	chr6:35127615-35197590	+	35127615	GO:0008150///GO:0005575///GO:0003674		NM_027513///NP_081789///XM_133073///XM_911723///XP_133073///XP_916816	1430343_at	70699	Mm.261208	AK014419	6			0.455827	5.55767	8	0.000536131	0.000536131	0.0191298	0.4	1.2	0.1	0.8	1.5	0.7	0.7	1.4	0.8
12532	1428443_a_at	Rap1 GTPase-activating protein	Rap1gap	0.844444	1.79557	137285782	chr4:137237617-137285782	+	137237617	GO:0008150///GO:0005575///GO:0003674		NM_001081155///NP_001074624	1428443_a_at	110351	Mm.180763	AK005063	4			0.394053	6.42891	8	0.000202797	0.000202797	0.0110597	0.2	0.7	1.2	1	0.6	1	0.4	1.1	1.4
30923	1439861_at	zinc finger protein 583	Zfp583	0.844444	1.79557	6282036	chr7:6267266-6282036	-	6267266	GO:0006350///GO:0006355///GO:0008150///GO:0045449///GO:0005622///GO:0005575///GO:0005634///GO:0003674///GO:0003676///GO:0003677///GO:0046872///GO:0008270		NM_001033249///NP_001028421	1439861_at	213011	Mm.333558	AV174083	7			0.46398	5.46	8	0.00060153	0.00060153	0.0203829	0.3	1	1.2	0.2	1	0.8	0.4	1.1	1.6
34860	1443907_at	leucyl/cystinyl aminopeptidase	Lnpep	0.833333	1.7818	17761453	chr17:17664686-17761453	-	17664686	GO:0006508///GO:0030163///GO:0005886///GO:0016020///GO:0016021///GO:0005624///GO:0005792///GO:0048471///GO:0005515///GO:0004177///GO:0008237///GO:0008233///GO:0046872///GO:0008270///GO:0016787		NM_172827///NP_766415	1443907_at	240028	Mm.328807	BB009703	17			0.622495	4.0161	8	0.0038621	0.0038621	0.0589657	2.2	1.1	0.8	1	0.4	0.4	1.1	0.2	0.3
40754	1455221_at	ATP-binding cassette, sub-family G (WHITE), member 1	Abcg1	0.833333	1.7818	31254926	chr17:31194638-31254926	+	31194638	GO:0006810///GO:0006869///GO:0010745///GO:0010872///GO:0010875///GO:0010888///GO:0030301///GO:0034374///GO:0034375///GO:0043691///GO:0045449///GO:0045542///GO:0055099///GO:0016020///GO:0016021///GO:0009897///GO:0055037///GO:0000166///GO:0017111///GO:0005524///GO:0016887		NM_009593///NP_033723	1455221_at	11307	Mm.15691	BQ176322	17			0.565685	4.41942	8	0.00222822	0.00222822	0.0433355	0.4	1.1	0.7	0.4	1.9	0.8	0.2	1.5	0.5
40674	1455096_at	fibronectin leucine rich transmembrane protein 2	Flrt2	0.833333	1.7818	97023421	chr12:96930435-97023421	+	96930435	GO:0016021		NM_201518///NP_958926	1455096_at	399558	Mm.341948	AW555664	12			0.25	10	8	8.48819e-06	8.48819e-06	0.00209194	0.6	0.7	0.8	1	1.2	1.2	0.5	0.8	0.7
24808	1430819_at	N-acylethanolamine acid amidase	Naaa	0.833333	1.7818	92707207	chr5:92686685-92707207	-	92686685	GO:0006629///GO:0008150///GO:0005764///GO:0005737///GO:0003674///GO:0016787		NM_001163687///NM_025972///NP_001157159///NP_080248	1430819_at	67111	Mm.28890	AK014438	5			0.678233	3.68605	8	0.00616518	0.00616518	0.0748267	0.1	0.1	1.3	0.6	0.4	1.8	0.7	0.6	1.9
9808	1425549_at	presenilin 1	Psen1	0.833333	1.7818	85076149	chr12:85029512-85076149	+	85029512	GO:0000045///GO:0000186///GO:0001568///GO:0001708///GO:0001756///GO:0001756///GO:0001764///GO:0001933///GO:0001934///GO:0001947///GO:0002244///GO:0002286///GO:0002573///GO:0006915///GO:0006915///GO:0007155///GO:0016080///GO:0006469///GO:0006486///GO:0051605///GO:0006839///GO:0015813///GO:0006874///GO:0006914///GO:0006974///GO:0006979///GO:0006979///GO:0007176///GO:0007219///GO:0007219///GO:000722…		NM_008943///NP_032969	1425549_at	19164	Mm.998	BC014744	12			0.687386	3.63696	8	0.00661797	0.00661797	0.0778297	0.4	0.5	1.5	-0.2	0.2	0.8	1.2	1.1	2
39797	1453878_at	ubiquitin protein ligase E3 component n-recognin 2	Ubr2	0.833333	1.7818	47147442	chr17:47065239-47147442	-	47065239	GO:0019941///GO:0006511///GO:0007141///GO:0007283///GO:0030163///GO:0000151///GO:0005634///GO:0005515///GO:0005515///GO:0004842///GO:0004842///GO:0046872///GO:0008270///GO:0016874		NM_146078///NP_666190	1453878_at	224826	Mm.28234	BB543320	17			0.554527	4.50835	8	0.00198013	0.00198013	0.0408535	-0.2	1.5	1	1	1.3	1	0.2	1.2	0.5
4368	1420025_s_at	AP2 associated kinase 1	Aak1	0.833333	1.7818	86953221	chr6:86799510-86953221	+	86799510	GO:0006468///GO:0008150///GO:0005886///GO:0016020///GO:0005575///GO:0005905///GO:0000166///GO:0003674///GO:0004672///GO:0004674///GO:0005524///GO:0016301///GO:0016740		NM_001040106///NM_177762///NP_001035195///NP_808430	1420025_s_at	269774	Mm.221038	C79663	6			0.728011	3.43401	8	0.008902	0.008902	0.0895182	0.7	0.4	1.6	1.3	1	2	0.1	-0.3	0.7
26960	1433553_at	GTPase activating RANGAP domain-like 3	Garnl3	0.833333	1.7818	32942724	chr2:32841885-32942724	-	32841885	GO:0008150///GO:0051056///GO:0005622///GO:0005575///GO:0003674///GO:0005083///GO:0005096		NM_178888///NP_849219	1433553_at	99326	Mm.41290	BB131106	2			0.65	3.84615	8	0.0049042	0.0049042	0.0666218	1.5	1.1	1	0.9	0.2	-0.4	1.6	1.2	0.4
23790	1429592_at	lipoma HMGIC fusion partner-like 3	Lhfpl3	0.822222	1.76813	22781414	chr5:22252010-22781414	+	22252010	GO:0008150///GO:0016020///GO:0016021///GO:0005575///GO:0003674		NM_001081231///NM_029990///NP_001074700///NP_084266	1429592_at	269629	Mm.371712	BB274911	5			0.417665	5.90584	8	0.000359372	0.000359372	0.0149935	0.8	0.3	1.2	1	0.4	1	0.9	0.3	1.5
30300	1439077_at	zinc finger, X-linked, duplicated A	Zxda	0.822222	1.76813	92043628	chrX:92036623-92043628	-	92036623	NA		NR_003292	1439077_at	668171	Mm.426134	BB782958	X			0.484195	5.09437	8	0.00093634	0.00093634	0.0262951	0.7	1.8	0.8	0.5	0.8	1	0.5	1.2	0.1
44005	1459143_at	coiled-coil-helix-coiled-coil-helix domain containing 3	Chchd3	0.822222	1.76813	33010152	chr6:32742226-33010152	-	32742226	GO:0005739///GO:0005743		NM_025336///NP_079612	1459143_at	66075	Mm.21501	BB667403	6			0.380058	6.49023	8	0.000190052	0.000190052	0.0106347	1.3	1	0.5	1.2	0.2	0.5	1.2	0.8	0.7
42485	1457589_at	FAT tumor suppressor homolog 3 (Drosophila)	Fat3	0.822222	1.76813	16182675	chr9:15714636-16182675	-	15714636	GO:0007155///GO:0007156///GO:0007275///GO:0008150///GO:0005886///GO:0016020///GO:0016021///GO:0005575///GO:0005515///GO:0005509///GO:0003674		NM_001080814///NP_001074283	1457589_at	270120	Mm.195010	BM120467	9			0.426549	5.78284	8	0.000413175	0.000413175	0.0165201	0.3	1.1	0.4	0.4	1.3	0.7	0.7	1.5	1
35981	1445045_at	mastermind like 1 (Drosophila)	Maml1	0.822222	1.76813	50105838	chr11:50069136-50105838	-	50069136	GO:0006350///GO:0007219///GO:0045449///GO:0045944///GO:0045944///GO:0005634///GO:0005634///GO:0016607///GO:0003713///GO:0003713		NM_175334///NP_780543	1445045_at	103806	Mm.51116	C75994	11			0.438115	5.63018	8	0.000492626	0.000492626	0.0181816	1	0.5	1	0.7	1.3	-0.1	0.7	1.3	1
8691	1424432_at	ubiquitin domain containing 1	Ubtd1	0.822222	1.76813	42109131	chr19:42056252-42109131	+	42056252	GO:0008150///GO:0005575///GO:0003674		NM_145500///NP_663475	1424432_at	226122	Mm.22948	BC016129	19			0.722457	3.41427	8	0.00916511	0.00916511	0.0908074	-0.2	1.7	1.1	1	1.3	1	-0.5	1.3	0.7
23980	1429825_at	transmembrane protein 225	Tmem225	0.811111	1.75456	39958461	chr9:39955706-39958461	+	39955706	GO:0008150///GO:0016020///GO:0016021///GO:0005575///GO:0003674		NM_029379///NP_083655///XM_134639///XM_916123///XP_134639///XP_921216	1429825_at	75667	Mm.45821	AK006538	9			0.553273	4.39807	8	0.00229266	0.00229266	0.0440569	0.3	0.9	-0.1	1.4	1.4	0.5	1.2	1.3	0.4
39573	1453581_at	centrosomal protein 170	Cep170	0.811111	1.75456	178737255	chr1:178663783-178737255	-	178663783	GO:0008150///GO:0005575///GO:0005737///GO:0005856///GO:0005874///GO:0003674		NM_001099637///NP_001093107///XM_915056///XM_989868///XP_920149///XP_994962	1453581_at	545389	Mm.269991	BB361436	1			0.321887	7.55959	8	6.5488e-05	6.5488e-05	0.00620498	1	1	0.7	1	1	0.8	0.3	0.3	1.2
16600	1448424_at	frizzled-related protein	Frzb	0.811111	1.75456	80287553	chr2:80252126-80287553	-	80252126	GO:0016055///GO:0007275///GO:0030154///GO:0030178///GO:0005576///GO:0005515///GO:0017147		NM_011356///NP_035486	1448424_at	20378	Mm.427436	U91905	2			0.590433	4.12127	8	0.00333836	0.00333836	0.0544336	0.1	1.3	1.3	0.2	1	1.1	-0.1	0.9	1.5
34213	1443235_at	eukaryotic translation initiation factor 2 alpha kinase 4	Eif2ak4	0.811111	1.75456	118300969	chr2:118214352-118300969	+	118214352	GO:0006446///GO:0006468///GO:0009267///GO:0017148///GO:0030968///GO:0043558///GO:0022626///GO:0000166///GO:0005515///GO:0004672///GO:0004674///GO:0004694///GO:0005524///GO:0016301///GO:0016740		NM_013719///NP_038747	1443235_at	27103	Mm.217616	BM240005	2			0.523079	4.65195	8	0.00164052	0.00164052	0.0365559	1	1.1	0.2	0.3	1.2	0.3	0.8	1.8	0.6
28221	1435668_at	family with sequence similarity 120, member B	Fam120b	0.811111	1.75456	15570545	chr17:15533209-15570545	+	15533209	GO:0006350///GO:0030154///GO:0045449///GO:0005634		NM_024203///NP_077165	1435668_at	67544	Mm.35039	AW049283	17			0.562238	4.32794	8	0.00251895	0.00251895	0.0464271	0.9	0.7	1.6	0.9	0.9	1.6	0.2	-0.1	0.6
27523	1434548_at	serine incorporator 3	Serinc3	0.811111	1.75456	163470879	chr2:163449008-163470879	-	163449008	GO:0006917///GO:0005886///GO:0016020///GO:0016021///GO:0005794		NM_012032///NP_036162	1434548_at	26943	Mm.218473	BM244064	2			0.442844	5.49478	8	0.000577288	0.000577288	0.0200125	1.6	1.1	0.8	0.7	0.7	0.1	1	1	0.3
17350	1449174_at	ADP-ribosyltransferase 4	Art4	0.8	1.7411	136806121	chr6:136796971-136806121	-	136796971	GO:0008150///GO:0005575///GO:0003674///GO:0003956///GO:0016740///GO:0016757		NM_026639///NP_080915	1449174_at	109978	Mm.31840	NM_026639	6			0.452769	5.30071	8	0.000727762	0.000727762	0.022699	0.7	-0.1	0.9	1.2	0.6	1.3	1	0.4	1.2
34919	1443967_at	barrier to autointegration factor 2	Banf2	0.8	1.7411	143899713	chr2:143858837-143899713	+	143858837	GO:0008150///GO:0005575///GO:0005634///GO:0005737///GO:0003674///GO:0003677		NM_001044750///NM_207275///NP_001038215///NP_997158	1443967_at	403171	Mm.389362	AV266439	2			0.31225	7.68615	8	5.81801e-05	5.81801e-05	0.00584405	0.4	0.6	1	0.8	1.1	0.3	1	1.2	0.8
31921	1440879_at	ATP-binding cassette, sub-family A (ABC1), member 9	Abca9	0.8	1.7411	110029467	chr11:109962135-110029467	-	109962135	GO:0006810///GO:0008150///GO:0016020///GO:0005739///GO:0016021///GO:0000166///GO:0003674///GO:0017111///GO:0005524///GO:0016887		NM_147220///NP_671753	1440879_at	217262	Mm.291459	AW046072	11			0.458258	5.23723	8	0.000785934	0.000785934	0.0236941	0.4	1.4	0.6	0.3	1.6	0.5	1	0.9	0.5
33135	1442122_at	expressed sequence AI451458	AI451458	0.8	1.7411	-1	chrNA:-1--1	NA	-1	NA		NA	1442122_at	102916	Mm.395538	BG793156	NA			0.659545	3.63887	8	0.00659974	0.00659974	0.0776558	0.9	1.1	0.9	1.4	1.5	1	1	-0.4	-0.2
17868	1449712_s_at	ATPase, H+ transporting, lysosomal V1 subunit E1	Atp6v1e1	0.8	1.7411	120772703	chr6:120745261-120772703	-	120745261	GO:0006810///GO:0006811///GO:0015992///GO:0015986///GO:0015991///GO:0005739///GO:0005829///GO:0005737///GO:0005768///GO:0016324///GO:0033178///GO:0046961///GO:0008553///GO:0016787		NM_007510///NP_031536	1449712_s_at	11973	Mm.29045	C85064	6			0.396863	6.04743	8	0.000306787	0.000306787	0.0137266	1	1	1	0.1	1	1	1	1	0.1
11084	1426825_at	formin-like 3	Fmnl3	0.8	1.7411	99200897	chr15:99147653-99200897	-	99147653	GO:0030036///GO:0008150///GO:0016043///GO:0005575///GO:0005515///GO:0003779///GO:0005488		NM_011711///NP_035841	1426825_at	22379	Mm.29043	BB138853	15			0.663325	3.61814	8	0.00680095	0.00680095	0.0792993	1.3	1.2	1.7	1	1	0.4	1	-0.3	-0.1
44679	1459827_x_at	Hermansky-Pudlak syndrome 1 homolog (human)	Hps1	0.8	1.7411	42854466	chr19:42829685-42854466	-	42829685	GO:0007596///GO:0006996///GO:0030318///GO:0032816///GO:0033299///GO:0043473///GO:0016023		NM_019424///NP_062297	1459827_x_at	192236	Mm.218381	BB188040	19			0.519615	4.6188	8	0.00171287	0.00171287	0.0375558	0.2	1	1.3	1	0.1	1.1	0.1	1	1.4
5437	1421178_at	mannosyl (alpha-1,3-)-glycoprotein beta-1,4-N-acetylglucosaminyltransferase, isozyme C (putative)	Mgat4c	0.8	1.7411	101854100	chr10:101621491-101854100	+	101621491	GO:0005975///GO:0008150///GO:0016020///GO:0016021///GO:0005575///GO:0005794///GO:0003674///GO:0046872///GO:0008454///GO:0016740///GO:0016757///GO:0016758		NM_001162368///NM_001162369///NM_026243///NP_001155840///NP_001155841///NP_080519	1421178_at	67569	Mm.25252	NM_026243	10			0.580947	4.13118	8	0.00329309	0.00329309	0.0541063	0.3	-0.3	0.7	1	0.5	1	1.2	1.1	1.7
1932	1417537_at	zinc finger, matrin type 2	Zmat2	0.8	1.7411	36959314	chr18:36953576-36959314	+	36953576	GO:0008150///GO:0005622///GO:0005575///GO:0005634///GO:0003674///GO:0003676///GO:0003677///GO:0046872///GO:0008270		NM_025594///NP_079870	1417537_at	66492	Mm.251155	BC024881	18			0.644205	3.72552	8	0.00582504	0.00582504	0.0726335	0.2	-0.3	0.6	1.8	0.5	1.4	1.1	0.7	1.2
34745	1443789_x_at	cytochrome c oxidase, subunit VIIIc	Cox8c	0.788889	1.72774	104138744	chr12:104137515-104138744	+	104137515	GO:0016020///GO:0005739///GO:0005739///GO:0016021///GO:0005743///GO:0004129		NM_001039049///NP_001034138	1443789_x_at	75483	Mm.660	AV206319	12			0.325747	7.26535	8	8.67507e-05	8.67507e-05	0.00715273	0.5	0.7	0.5	0.4	1	0.6	1.2	1.3	0.9
30883	1439821_at	Lrp2 binding protein	Lrp2bp	0.788889	1.72774	47114830	chr8:47095955-47114830	+	47095955	GO:0008150///GO:0005737///GO:0005515///GO:0005488		NM_026278///NP_080554	1439821_at	67620	Mm.383914	BB075157	8			0.34801	6.80057	8	0.000137744	0.000137744	0.00867649	0.9	0.4	0.7	0.7	0.3	0.7	1.2	0.8	1.4
2785	1418390_at	PHD finger protein 21A	Phf21a	0.788889	1.72774	92204823	chr2:92024338-92204823	+	92024338	GO:0000122///GO:0001967///GO:0006350///GO:0016568///GO:0045449///GO:0000118///GO:0005634///GO:0005515///GO:0003677///GO:0003682///GO:0046872///GO:0008270		NM_001109690///NM_001109691///NM_138755///NP_001103160///NP_001103161///NP_620094	1418390_at	192285	Mm.330408	BB094173	2			0.56001	4.22612	8	0.00289162	0.00289162	0.0503727	1.1	1.1	0.6	1.6	0.5	1.2	0.2	-0.2	1
23005	1428498_at	ring finger protein 219	Rnf219	0.788889	1.72774	104921883	chr14:104876750-104921883	-	104876750	GO:0008150///GO:0005575///GO:0005515///GO:0003674///GO:0046872///GO:0008270		NM_026047///NP_080323	1428498_at	72486	Mm.291811	AK011896	14			0.382245	6.19149	8	0.000261845	0.000261845	0.0128503	0.6	1.1	1	0.4	0.8	0.5	0.9	1.5	0.3
34049	1443071_at	expressed sequence AI839979	AI839979	0.788889	1.72774	-1	chrNA:-1--1	NA	-1	GO:0008150///GO:0005575///GO:0003674		NA	1443071_at	100740	Mm.23370	BB140322	NA			0.220479	10.7342	8	4.98948e-06	4.98948e-06	0.00160736	0.5	0.6	0.7	0.6	0.8	0.8	1	1.2	0.9
13617	1433495_at	glycosyltransferase 25 domain containing 1	Glt25d1	0.788889	1.72774	74148810	chr8:74134922-74148810	+	74134922	GO:0008150///GO:0009103///GO:0005783///GO:0005575///GO:0003674///GO:0016740///GO:0016757///GO:0050211		NM_146211///NP_666323	1433495_at	234407	Mm.273836	AV122321	8			0.425571	5.56115	8	0.00053395	0.00053395	0.0191581	-0.1	1	1	1	1	1	1	1	0.2
1097	1416702_at	serine (or cysteine) peptidase inhibitor, clade I, member 1	Serpini1	0.788889	1.72774	75446445	chr3:75361454-75446445	+	75361454	GO:0005576///GO:0004867///GO:0030414		NM_009250///NP_033276	1416702_at	20713	Mm.41560	NM_009250	3			0.625389	3.78431	8	0.00535509	0.00535509	0.0696023	1	-0.3	-0.2	1.5	1.1	1	1.3	0.9	0.8
34582	1443621_at	XIAP associated factor 1	Xaf1	0.788889	1.72774	72127235	chr11:72115130-72127235	+	72115130	GO:0006915///GO:0005739///GO:0005634///GO:0005737///GO:0046872///GO:0008270		NM_001037713///NP_001032802	1443621_at	327959	Mm.291131	BG092359	11			0.407567	5.80681	8	0.00040203	0.00040203	0.0161748	0.3	0.2	1.1	0.6	0.5	0.9	1.1	1	1.4
30765	1439698_at	zinc finger protein (C2H2 type) 276	Zfp276	0.788889	1.72774	125794451	chr8:125778094-125794451	+	125778094	GO:0006350///GO:0045449///GO:0005622///GO:0005634///GO:0003676///GO:0003677///GO:0046872///GO:0008270		NM_020497///NP_065243	1439698_at	57247	Mm.379084	AV277618	8			0.625389	3.78431	8	0.00535509	0.00535509	0.0695823	1.7	1	0.9	0.3	-0.5	1	1.3	0.6	0.8
29634	1437959_at	zinc finger protein 324	Zfp324	0.788889	1.72774	13559171	chr7:13551212-13559171	+	13551212	GO:0006350///GO:0008150///GO:0005575///GO:0005634///GO:0003674///GO:0046872///GO:0008270		NM_178732///NP_848847	1437959_at	243834	Mm.133086	BB277175	7			0.673507	3.51395	8	0.0079157	0.0079157	0.0848802	0.9	2.3	0.8	0.3	1.1	0.3	0.1	1	0.3
42259	1457355_at	patatin-like phospholipase domain containing 8	Pnpla8	0.777778	1.71449	45414422	chr12:45370140-45414422	+	45370140	GO:0008152///GO:0006629///GO:0016042///GO:0016020///GO:0016021///GO:0005783///GO:0005737///GO:0005794///GO:0004622///GO:0016787		NM_026164///NP_080440	1457355_at	67452	Mm.54126	BB076314	12			0.446592	5.22475	8	0.000797952	0.000797952	0.0239126	1.3	1.1	0.4	1	1.4	0.3	0.5	0.8	0.2
12626	1428701_at	poliovirus receptor-related 4	Pvrl4	0.777778	1.71449	173318418	chr1:173300303-173318418	+	173300303	GO:0007155///GO:0016337///GO:0005886///GO:0016020///GO:0016021///GO:0005912///GO:0030054///GO:0005515		NM_001122680///NM_027893///NP_001116152///NP_082169	1428701_at	71740	Mm.263414	AK004821	1			0.51908	4.49513	8	0.00201503	0.00201503	0.0412715	0.1	0.8	1	0.3	0.8	0.4	0.9	1.9	0.8
16985	1448809_at	chromosome segregation 1-like (S. cerevisiae)	Cse1l	0.777778	1.71449	166771887	chr2:166731595-166771887	+	166731595	GO:0006810///GO:0006886///GO:0008283///GO:0015031///GO:0005634///GO:0005737///GO:0005488///GO:0008262///GO:0008565		NM_023565///NP_076054	1448809_at	110750	Mm.22417	NM_023565	2			0.443784	5.25781	8	0.000766535	0.000766535	0.0234383	1	1	1	1	-0.1	1	1	0.1	1
3977	1419582_at	cytochrome P450, family 2, subfamily c, polypeptide 55	Cyp2c55	0.777778	1.71449	39117177	chr19:39081508-39117177	+	39081508	GO:0055114///GO:0016020///GO:0005783///GO:0005792///GO:0009055///GO:0004497///GO:0046872///GO:0005506///GO:0016491///GO:0020037///GO:0070330		NM_028089///NP_082365	1419582_at	72082	Mm.142581	NM_028089	19			0.341971	6.82318	8	0.000134607	0.000134607	0.00855057	0.8	0.2	0.6	1.2	0.7	1.3	0.6	0.6	1
3435	1419040_at	cytochrome P450, family 2, subfamily d, polypeptide 22	Cyp2d22	0.777778	1.71449	82210690	chr15:82200957-82210690	-	82200957	GO:0055114///GO:0008150///GO:0005737///GO:0003674///GO:0004497///GO:0046872///GO:0005506///GO:0016491		NM_001163472///NM_019823///NP_001156944///NP_062797	1419040_at	56448	Mm.174372	BF683039	15			0.443784	5.25781	8	0.000766536	0.000766536	0.0234066	1	1	1	1	0.1	-0.1	1	1	1
21309	1454696_at	guanine nucleotide binding protein (G protein), beta 1	Gnb1	0.777778	1.71449	154933377	chr4:154865469-154933377	+	154865469	GO:0007165///GO:0007186///GO:0007186///GO:0007200///GO:0007603///GO:0050909///GO:0008283///GO:0005834///GO:0005834///GO:0001750///GO:0003924///GO:0004871		NM_001160016///NM_001160017///NM_008142///NP_001153488///NP_001153489///NP_032168	1454696_at	14688	Mm.2344	BG071068	4			0.443784	5.25781	8	0.000766535	0.000766535	0.0234383	1	1	1	1	-0.1	1	0.1	1	1
6001	1421742_at	guanosine diphosphate (GDP) dissociation inhibitor 2	Gdi2	0.777778	1.71449	3565507	chr13:3537320-3565507	+	3537320	GO:0007264///GO:0015031///GO:0043087///GO:0016020///GO:0005737///GO:0005794///GO:0005093///GO:0005096///GO:0005097		NM_008112///NP_032138	1421742_at	14569	Mm.153226	NM_008111	13			0.664789	3.50989	8	0.00796292	0.00796292	0.0851638	0.1	0.9	0.1	0.7	1.4	0.5	0.6	2.2	0.5
13565	1433407_at	minichromosome maintenance deficient 10 (S. cerevisiae)	Mcm10	0.777778	1.71449	4933837	chr2:4911770-4933837	-	4911770	GO:0006260///GO:0008150///GO:0005575///GO:0005634///GO:0003674///GO:0046872///GO:0008270		NM_027290///NP_081566	1433407_at	70024	Mm.23828	AK010648	2			0.417665	5.58661	8	0.000518284	0.000518284	0.0187903	0.4	1	1.2	0.7	0.1	1.1	0.3	1	1.2
19332	1451205_at	proteasome (prosome, macropain) subunit, beta type 4	Psmb4	0.777778	1.71449	94690880	chr3:94688245-94690880	-	94688245	GO:0002862///GO:0051603///GO:0000502///GO:0005634///GO:0005737///GO:0005839///GO:0001530///GO:0004175///GO:0004298///GO:0008233///GO:0016787		NM_008945///NP_032971	1451205_at	19172	Mm.368	BC008241	3			0.443784	5.25781	8	0.000766535	0.000766535	0.0234383	0.1	1	1	1	1	1	1	1	-0.1
17698	1449522_at	unc-5 homolog C (C. elegans)	Unc5c	0.777778	1.71449	141497886	chr3:141128527-141497886	+	141128527	GO:0006915///GO:0007165///GO:0007275///GO:0007420///GO:0030334///GO:0005886///GO:0016020///GO:0016021///GO:0005515///GO:0004872///GO:0005042		NM_009472///NP_033498	1449522_at	22253	Mm.24430	NM_009472	3			0.389801	5.98597	8	0.000328494	0.000328494	0.0143421	1	1	-0.2	1	1	1	0.8	0.7	0.7
23606	1429354_at	thioesterase superfamily member 5	Them5	0.777778	1.71449	94151272	chr3:94146020-94151272	+	94146020	GO:0008150///GO:0005739///GO:0003674///GO:0016787		NM_025416///NP_079692	1429354_at	66198	Mm.180200	AK003517	3			0.560753	4.16107	8	0.00316058	0.00316058	0.0528337	1	1.1	1	-0.3	0.5	0.4	1	1.7	0.6
15079	1437226_x_at	MARCKS-like 1	Marcksl1	0.766667	1.70133	129193225	chr4:129190824-129193225	+	129190824	GO:0008284///GO:0005516		NM_010807///NP_034937	1437226_x_at	17357	Mm.424974	AV110584	4			0.353553	6.50538	8	0.00018704	0.00018704	0.0105446	1	1	1	0.4	0.3	0.2	1	1	1
27967	1435285_at	metallophosphoesterase domain containing 2	Mpped2	0.766667	1.70133	106708517	chr2:106533615-106708517	+	106533615	GO:0046872///GO:0016787///GO:0030145///GO:0050897		NM_001143683///NM_029837///NP_001137155///NP_084113	1435285_at	77015	Mm.45628	BB731805	2			0.31225	7.3659	8	7.87272e-05	7.87272e-05	0.00693491	0.4	0.7	0.4	1.1	1.3	1	0.6	0.8	0.6
438	1416043_at	nuclear autoantigenic sperm protein (histone-binding)	Nasp	0.766667	1.70133	116300556	chr4:116273656-116300556	-	116273656	GO:0006260///GO:0001824///GO:0043486///GO:0006810///GO:0007049///GO:0008283///GO:0015031///GO:0005634///GO:0005737///GO:0005515///GO:0042393///GO:0051879		NM_001081475///NM_016777///NP_001074944///NP_058057	1416043_at	50927	Mm.257181	BB493242	4			0.578792	3.97379	8	0.00409711	0.00409711	0.0610654	1.5	0.4	0.9	1.3	-0.3	0.4	1.2	0.4	1.1
28650	1436302_at	solute carrier family 10 (sodium/bile acid cotransporter family), member 7	Slc10a7	0.766667	1.70133	81257904	chr8:81033233-81257904	+	81033233	GO:0006810///GO:0006811///GO:0006814///GO:0008150///GO:0016020///GO:0016021///GO:0005575///GO:0003674///GO:0008508///GO:0015293///GO:0031402		NM_029736///NP_084012	1436302_at	76775	Mm.334631	BB770006	8			0.308221	7.46219	8	7.18079e-05	7.18079e-05	0.00654265	1	0.6	1	1	0.4	1	1	0.7	0.2
21308	1454694_a_at	topoisomerase (DNA) II alpha	Top2a	0.766667	1.70133	98885503	chr11:98854260-98885503	-	98854260	GO:0007059///GO:0007059///GO:0006259///GO:0006265///GO:0030261///GO:0040016///GO:0045944///GO:0000793///GO:0005634///GO:0005694///GO:0005730///GO:0000166///GO:0005515///GO:0003677///GO:0003916///GO:0003918///GO:0003918///GO:0005524///GO:0016853		NM_011623///NP_035753	1454694_a_at	21973	Mm.4237	BM211413	11			0.320156	7.18399	8	9.39092e-05	9.39092e-05	0.00736591	0.3	1	0.4	0.6	1.2	1	0.5	1	0.9
10556	1426297_at	transcription factor 3	Tcf3	0.766667	1.70133	79896398	chr10:79871909-79896398	-	79871909	GO:0006350///GO:0006355///GO:0042493///GO:0010552///GO:0010552///GO:0032496///GO:0033152///GO:0033152///GO:0043966///GO:0043967///GO:0045449///GO:0000788///GO:0005634///GO:0005667///GO:0003677///GO:0003700///GO:0030528///GO:0042803///GO:0043565///GO:0046982		NM_001164147///NM_001164148///NM_001164149///NM_001164150///NM_001164151///NM_001164152///NM_001164153///NM_011548///NP_001157619///NP_001157620///NP_001157621///NP_001157622///NP_001157623///NP_001157624///NP_001157625///NP_035678	1426297_at	21423	Mm.3406	AF352579	10			0.316228	7.27324	8	8.60897e-05	8.60897e-05	0.00715052	0.8	1.2	0.5	0.8	1.1	0.3	0.6	1.1	0.5
38674	1447780_x_at	Tu translation elongation factor, mitochondrial	Tufm	0.766667	1.70133	133634244	chr7:133630868-133634244	+	133630868	GO:0006412///GO:0006414///GO:0008150///GO:0005622///GO:0005739///GO:0005743///GO:0000166///GO:0003924///GO:0003674///GO:0003746///GO:0005525		NM_001163713///NM_172745///NP_001157185///NP_766333	1447780_x_at	233870	Mm.197829	AV097965	7			0.469042	4.90362	8	0.00118833	0.00118833	0.0299747	1	1	1	0.1	1	1	1	-0.2	1
2057	1417662_at	ELK3, member of ETS oncogene family	Elk3	0.755556	1.68828	92773904	chr10:92710160-92773904	-	92710160	GO:0001525///GO:0006350///GO:0006355///GO:0042060///GO:0045449///GO:0005634///GO:0003677///GO:0003700///GO:0043565		NM_013508///NM_205536///NP_038536///NP_991099	1417662_at	13713	Mm.4454	BC005686	10			0.441902	5.12934	8	0.000896818	0.000896818	0.0255996	0.4	1.2	0.3	1	1.4	0.3	0.6	1.2	0.4
32733	1441713_at	anaphase promoting complex subunit 7	Anapc7	0.755556	1.68828	122894918	chr5:122872452-122894918	+	122872452	GO:0019941///GO:0007049///GO:0007067///GO:0008150///GO:0051301///GO:0005575///GO:0005515///GO:0003674///GO:0005488		NM_019805///NP_062779	1441713_at	56317	Mm.37341	BB430703	5			0.35746	6.34103	8	0.000222741	0.000222741	0.0115869	1.3	0.9	0.4	1.2	0.6	0.5	1	0.3	0.6
17321	1449145_a_at	caveolin 1, caveolae protein	Cav1	0.755556	1.68828	17291324	chr6:17256369-17291324	+	17256369	GO:0000165///GO:0000188///GO:0001570///GO:0001666///GO:0001937///GO:0001960///GO:0008104///GO:0006641///GO:0006816///GO:0006874///GO:0006897///GO:0006940///GO:0007519///GO:0007595///GO:0008285///GO:0009968///GO:0010524///GO:0019217///GO:0019915///GO:0030857///GO:0030879///GO:0032570///GO:0033484///GO:0042310///GO:0042524///GO:0042524///GO:0042632///GO:0051260///GO:0043407///GO:0043409///GO:004362…		NM_007616///NP_031642	1449145_a_at	12389	Mm.28278	AB029929	6			0.466667	4.85714	8	0.00126037	0.00126037	0.0307929	0.6	1.6	1	0.1	1	0.3	0.4	1.1	0.7
41245	1456025_at	doublecortin-like kinase 2	Dclk2	0.755556	1.68828	86724803	chr3:86590072-86724803	-	86590072	GO:0006468///GO:0007242///GO:0000166///GO:0004672///GO:0004674///GO:0005524///GO:0016301///GO:0016740		NM_027539///NP_081815	1456025_at	70762	Mm.44490	BG228898	3			0.585472	3.87152	8	0.00473117	0.00473117	0.0649561	0.7	0.7	1	1	-0.5	0.3	1.4	0.8	1.4
1382	1416987_at	elongation protein 4 homolog (S. cerevisiae)	Elp4	0.755556	1.68828	105744657	chr2:105540265-105744657	-	105540265	GO:0006350///GO:0006357///GO:0008150///GO:0045449///GO:0005575///GO:0005634///GO:0005737///GO:0033588///GO:0003674		NM_023876///NP_076365	1416987_at	77766	Mm.33870	NM_023876	2			0.335824	6.74957	8	0.000145118	0.000145118	0.00886853	0.5	0.4	1	0.9	1.3	1	0.4	0.9	0.4
5789	1421530_a_at	glutamate receptor, metabotropic 8	Grm8	0.755556	1.68828	28084369	chr6:27225120-28084369	-	27225120	GO:0007165///GO:0007186///GO:0007268///GO:0007608///GO:0035249///GO:0050896///GO:0005886///GO:0016020///GO:0016021///GO:0005887///GO:0001642///GO:0004871///GO:0004872///GO:0004930		NM_008174///NP_032200	1421530_a_at	14823	Mm.320732	NM_008174	6			0.421637	5.37587	8	0.000664913	0.000664913	0.0216835	1.3	0.6	0.5	1.2	0.3	0.6	1.4	0.4	0.5
11753	1427494_at	homeobox B7	Hoxb7	0.755556	1.68828	96151477	chr11:96147959-96151477	+	96147959	GO:0006350///GO:0006355///GO:0007275///GO:0009952///GO:0009952///GO:0030099///GO:0045449///GO:0048704///GO:0048704///GO:0005634///GO:0005515///GO:0003677///GO:0003700///GO:0030528///GO:0043565		NM_010460///NP_034590	1427494_at	15415	Mm.390366	X06762	11			0.642478	3.52801	8	0.00775456	0.00775456	0.0837697	1	1.1	1.5	-0.7	0.2	0.9	1	0.8	1
15383	1437949_x_at	ring finger protein 114	Rnf114	0.755556	1.68828	167341666	chr2:167318144-167341666	+	167318144	GO:0007275///GO:0007283///GO:0008150///GO:0030154///GO:0005622///GO:0005575///GO:0005515///GO:0003674///GO:0046872///GO:0008270		NM_030743///NP_109668	1437949_x_at	81018	Mm.22225	AV216903	2			0.35746	6.34103	8	0.000222741	0.000222741	0.0115736	0.4	0.3	0.4	1.2	0.7	0.9	1.1	0.6	1.2
20519	1452392_a_at	WD repeat domain, phosphoinositide interacting 1	Wipi1	0.755556	1.68828	109472703	chr11:109434834-109472703	-	109434834	GO:0006914///GO:0008150///GO:0000407///GO:0005768///GO:0005794///GO:0031410///GO:0005102		NM_145940///NP_666052	1452392_a_at	52639	Mm.35817	BG068076	11			0.524669	4.32018	8	0.00254544	0.00254544	0.0468389	0.3	1.5	0.5	0.2	1.5	0.3	1	1.1	0.4
27382	1434288_at	basic, immunoglobulin-like variable motif containing	Bivm	0.755556	1.68828	44201616	chr1:44176812-44201616	+	44176812	GO:0008150///GO:0005575///GO:0005634///GO:0005737///GO:0003674		NM_144558///NP_653141	1434288_at	246229	Mm.386883	BI697337	1			0.519883	4.35996	8	0.00241278	0.00241278	0.0450595	1	1	0.5	0.3	-0.2	1	1.6	0.6	1
16457	1448281_a_at	chymotrypsin-like elastase family, member 2A	Cela2a	0.755556	1.68828	141381918	chr4:141370877-141381918	-	141370877	GO:0006508///GO:0005576///GO:0004252///GO:0003824///GO:0008236///GO:0008233///GO:0016787		NM_007919///NP_031945	1448281_a_at	13706	Mm.45316	NM_007919	4			0.367801	6.16275	8	0.000270198	0.000270198	0.0130753	0.7	0.6	0.1	0.8	1.4	0.7	0.9	1.1	0.5
26433	1432929_at	gasdermin C-like 2	Gsdmcl2	0.755556	1.68828	-1	chrNA:-1--1	NA	-1	GO:0008150///GO:0005575///GO:0003674		XM_619326///XM_887468///XP_619326///XP_892561	1432929_at	70820	Mm.290602	AK014799	NA			0.497773	4.55362	8	0.00186549	0.00186549	0.0395187	-0.2	1	0.7	0.2	1	1	0.9	0.7	1.5
33288	1442278_at	lysine (K)-specific demethylase 5B	Kdm5b	0.755556	1.68828	136529455	chr1:136456754-136529455	+	136456754	GO:0055114///GO:0006350///GO:0016568///GO:0045449///GO:0005622///GO:0005634///GO:0005515///GO:0003677///GO:0046872///GO:0005506///GO:0016491///GO:0008270///GO:0016702		NM_152895///NP_690855	1442278_at	75605	Mm.28995	BB209117	1			0.517473	4.38026	8	0.00234795	0.00234795	0.0445312	0.4	0.6	-0.1	1.2	1.1	0.3	1.3	1.4	0.6
40541	1454874_at	BTB (POZ) domain containing 7	Btbd7	0.744444	1.67533	104116616	chr12:104022857-104116616	-	104022857	GO:0008150///GO:0005575///GO:0005515///GO:0003674		NM_172806///NP_766394	1454874_at	238386	Mm.397654	BG076293	12			0.390868	5.71378	8	0.000447224	0.000447224	0.0172248	1	0.1	1	1	0.2	1	1	0.4	1
19392	1451265_at	coiled-coil domain containing 115	Ccdc115	0.744444	1.67533	34496517	chr1:34493515-34496517	-	34493515	GO:0008150///GO:0005764///GO:0003674		NM_027159///NP_081435	1451265_at	69668	Mm.379170	BC019430	1			0.612599	3.64567	8	0.00653516	0.00653516	0.0772791	0.4	1.7	0.1	0.3	0.8	0.4	0.8	1.8	0.4
36944	1446018_at	expressed sequence C79240	C79240	0.744444	1.67533	-1	chrNA:-1--1	NA	-1	NA		NA	1446018_at	97531	Mm.410442	BG066458	NA			0.300463	7.43298	8	7.38323e-05	7.38323e-05	0.00665982	1	1	0.9	0.4	0.3	0.8	0.8	0.4	1.1
18068	1449941_at	myosin IE	Myo1e	0.744444	1.67533	70247874	chr9:70055156-70247874	+	70055156	GO:0001570///GO:0001701///GO:0001822///GO:0006807///GO:0030097///GO:0035166///GO:0048008///GO:0005575///GO:0016459///GO:0000166///GO:0003674///GO:0003774///GO:0005524		NM_181072///NP_851417	1449941_at	71602	Mm.249311	NM_025612	9			0.490181	4.55614	8	0.00185932	0.00185932	0.0394251	1	0.5	0.1	0.4	0.8	0.4	0.8	1.8	0.9
28258	1435720_at	potassium voltage-gated channel, Shal-related family, member 3	Kcnd3	0.744444	1.67533	105476920	chr3:105255247-105476920	+	105255247	GO:0006810///GO:0006811///GO:0006813///GO:0055085///GO:0005886///GO:0016020///GO:0016021///GO:0008076///GO:0005515///GO:0005216///GO:0005244///GO:0005249///GO:0005267///GO:0046872///GO:0008270///GO:0030955		NM_001039347///NM_019931///NP_001034436///NP_064315	1435720_at	56543	Mm.44530	AW045978	3			0.620707	3.59804	8	0.00700215	0.00700215	0.0801737	-0.1	1.3	0.1	0.1	1	1	0.5	1.7	1.1
28871	1436610_at	ankyrin repeat domain 12	Ankrd12	0.744444	1.67533	66426386	chr17:66316840-66426386	-	66316840	GO:0008150///GO:0005575///GO:0003674		NM_001025572///NP_001020743	1436610_at	106585	Mm.34706	BQ176856	17			0.477261	4.67948	8	0.00158294	0.00158294	0.0356426	0.1	0.1	0.6	0.7	0.8	1.3	1	0.6	1.5
36394	1445464_at	mitochondrial ribosomal protein L14	Mrpl14	0.744444	1.67533	45835444	chr17:45823320-45835444	+	45823320	GO:0006412///GO:0008150///GO:0005622///GO:0030529///GO:0005739///GO:0005840///GO:0003674///GO:0003735		NM_026732///NP_081008	1445464_at	68463	Mm.379158	AI506620	17			0.433333	5.15385	8	0.000870205	0.000870205	0.0252231	1	0.5	1	0.1	1.1	0.6	0.4	1.5	0.5
45055	1460570_at	piggyBac transposable element derived 5	Pgbd5	0.744444	1.67533	126957836	chr8:126892948-126957836	-	126892948	GO:0008150///GO:0005575///GO:0003674		NM_171824///NP_741958	1460570_at	209966	Mm.234233	AV151597	8			0.54109	4.12748	8	0.00330994	0.00330994	0.0542251	-0.4	0.2	0.5	1	1.2	1	1	1.2	1
18790	1450663_at	thrombospondin 2	Thbs2	0.744444	1.67533	14831269	chr17:14802506-14831269	-	14802506	GO:0007155///GO:0005576///GO:0005515///GO:0005509///GO:0005198///GO:0008201		NM_011581///NP_035711	1450663_at	21826	Mm.26688	NM_011581	17			0.377859	5.91049	8	0.000357498	0.000357498	0.0149708	0.3	1	1	0.5	1.3	1	0.5	0.9	0.2
24403	1430330_at	widely-interspaced zinc finger motifs	Wiz	0.744444	1.67533	32526384	chr17:32491000-32526384	-	32491000	GO:0005622///GO:0005634///GO:0046872///GO:0008270		NM_011717///NM_212438///NP_035847///NP_997603	1430330_at	22404	Mm.274948	AI662623	17			0.655956	3.4047	8	0.00929563	0.00929563	0.0915576	0.1	1.6	-0.1	1	1.1	0.1	0.7	1.7	0.5
23682	1429447_at	Ellis van Creveld syndrome 2 homolog (human)	Evc2	0.733333	1.66248	37816293	chr5:37729716-37816293	+	37729716	GO:0016020///GO:0016021		NM_145920///NP_666032	1429447_at	68525	Mm.25506	AK003753	5			0.4	5.5	8	0.000573744	0.000573744	0.0199818	0.4	1	0.5	0.5	0.3	1.2	0.9	0.4	1.4
16035	1441401_at	expressed sequence C79329	C79329	0.733333	1.66248	-1	chrNA:-1--1	NA	-1	NA		NA	1441401_at	97875	NA	BG066485	NA			0.559017	3.93548	8	0.00432326	0.00432326	0.0625549	-0.2	-0.3	1	1	1	1	1	1	1.1
9124	1424865_at	peptide YY	Pyy	0.733333	1.66248	101969090	chr11:101967990-101969090	-	101967990	GO:0042755///GO:0005576///GO:0005179///GO:0005184		NM_145435///NP_663410	1424865_at	217212	Mm.46248	BC010821	11			0.565685	3.88909	8	0.00461517	0.00461517	0.0643825	-0.1	1.3	0.4	0.5	1.4	0.6	0.4	1.6	0.5
14608	1435945_a_at	potassium intermediate/small conductance calcium-activated channel, subfamily N, member 4	Kcnn4	0.733333	1.66248	25170230	chr7:25155281-25170230	+	25155281	GO:0006810///GO:0006811///GO:0006813///GO:0006884///GO:0045332///GO:0046541///GO:0050714///GO:0016020///GO:0016021///GO:0005887///GO:0005216///GO:0005267///GO:0005516///GO:0015269		NM_001163510///NM_008433///NP_001156982///NP_032459	1435945_a_at	16534	Mm.9911	BG865910	7			0.622495	3.53417	8	0.00768508	0.00768508	0.0833987	1.4	-0.1	0.7	1.3	-0.1	0.9	1.4	0.1	1
38817	1447929_at	slingshot homolog 3 (Drosophila)	Ssh3	0.733333	1.66248	4269172	chr19:4261667-4269172	-	4261667	GO:0006470///GO:0016311///GO:0005634///GO:0005737///GO:0005856///GO:0004721///GO:0004725///GO:0008138///GO:0016787///GO:0016791		NM_198113///NP_932781	1447929_at	245857	Mm.248388	AW060821	19			0.324037	6.78935	8	0.00013933	0.00013933	0.00867943	0.5	0.3	0.7	0.7	0.3	1.2	0.9	0.9	1.1
21772	1455929_x_at	protein phosphatase 2 (formerly 2A), regulatory subunit A (PR 65), alpha isoform	Ppp2r1a	0.722222	1.64972	21102869	chr17:21082417-21102869	+	21082417	GO:0007059///GO:0000159///GO:0000775///GO:0005829///GO:0005515///GO:0005488		NM_016891///NP_058587	1455929_x_at	51792	Mm.294138	BB397472	17			0.432371	5.01113	8	0.0010383	0.0010383	0.0279738	1	-0.1	1	1	1	1	0.3	1	0.3
10564	1426305_at	uroplakin 1A	Upk1a	0.722222	1.64972	31397493	chr7:31388110-31397493	-	31388110	GO:0007165///GO:0006897///GO:0016020///GO:0016021///GO:0005515///GO:0048029		NM_026815///NP_081091	1426305_at	109637	Mm.25471	AF262335	7			0.622049	3.48312	8	0.00828167	0.00828167	0.086481	1.3	0.7	0.2	0.6	1	-0.4	1.7	1	0.4
27584	1434667_at	collagen, type VIII, alpha 2	Col8a2	0.722222	1.64972	125991574	chr4:125964037-125991574	+	125964037	GO:0001525///GO:0007155///GO:0048593///GO:0050673///GO:0005576///GO:0005578///GO:0005604///GO:0005515		NM_199473///NP_955767	1434667_at	329941	Mm.296327	BG229308	4			0.366667	5.90909	8	0.00035806	0.00035806	0.0149804	0.5	-0.1	0.9	0.8	1	1	0.5	1	0.9
36637	1445710_x_at	double homeobox B-like	Duxbl	0.722222	1.64972	26809318	chr14:26802490-26809318	+	26802490	GO:0008150///GO:0005575///GO:0005634///GO:0003674///GO:0003677		NM_183389///NP_899245	1445710_x_at	278672	Mm.428840	AV321065	14			0.516667	4.19355	8	0.00302305	0.00302305	0.0514113	-0.5	1	1	1	0.8	0.8	0.3	1	1.1
34554	1443592_at	expressed sequence AA617406	AA617406	0.722222	1.64972	-1	chrNA:-1--1	NA	-1	NA		NA	1443592_at	98819	Mm.441712	AA816099	NA			0.530984	4.08047	8	0.00353184	0.00353184	0.0561076	0.4	1	0.6	0.2	-0.2	0.7	1.3	1.1	1.4
9460	1425201_a_at	hydroxypyruvate isomerase homolog (E. coli)	Hyi	0.722222	1.64972	118035349	chr4:118032618-118035349	+	118032618	GO:0008903///GO:0016853		NM_026601///NP_080877///NR_003946	1425201_a_at	68180	Mm.193212	BC024619	4			0.156347	13.858	8	7.10839e-07	7.10839e-07	0.000478501	0.6	0.5	0.8	0.7	0.7	0.9	0.7	0.6	1
29493	1437734_at	protein phosphatase 1, regulatory (inhibitor) subunit 12A	Ppp1r12a	0.722222	1.64972	107714631	chr10:107599455-107714631	+	107599455	GO:0006470///GO:0046822///GO:0005737///GO:0004721		NM_027892///NP_082168	1437734_at	17931	Mm.422959	AV309184	10			0.376755	5.75086	8	0.000428573	0.000428573	0.0167641	1	0.3	0.3	1	1	1	0.1	0.8	1
28142	1435554_at	transmembrane and coiled coil domains 3	Tmcc3	0.722222	1.64972	94053699	chr10:93977601-94053699	+	93977601	GO:0008150///GO:0016020///GO:0016021///GO:0005575///GO:0003674		NM_001168684///NM_172051///NM_177026///NP_001162155///NP_742048///NP_796000	1435554_at	319880	Mm.23047	BB771888	10			0.420648	5.15079	8	0.000873478	0.000873478	0.025253	1	0.1	0.1	1	1	1	1	0.3	1
16224	1448026_at	chromodomain helicase DNA binding protein 7	Chd7	0.722222	1.64972	8793956	chr4:8618067-8793956	+	8618067	GO:0001568///GO:0001701///GO:0003007///GO:0006333///GO:0006350///GO:0007512///GO:0007605///GO:0007626///GO:0007628///GO:0008015///GO:0016568///GO:0030540///GO:0035116///GO:0040018///GO:0042471///GO:0042472///GO:0043010///GO:0043584///GO:0045449///GO:0060021///GO:0000785///GO:0005575///GO:0005634///GO:0000166///GO:0003674///GO:0003676///GO:0003677///GO:0003682///GO:0004386///GO:0005524///GO:0016787		NM_001081417///NP_001074886	1448026_at	320790	Mm.138792	BG084683	4			0.516667	4.19355	8	0.00302306	0.00302306	0.0513919	-0.3	0.8	0.6	1	1.2	0.8	0.1	1.2	1.1
39698	1453742_at	vacuolar protein sorting 33A (yeast)	Vps33a	0.722222	1.64972	124023024	chr5:123978770-124023024	-	123978770	GO:0016192///GO:0006810///GO:0006904///GO:0015031///GO:0030220///GO:0043473///GO:0048070///GO:0016020///GO:0005764///GO:0005768		NM_029929///NP_084205	1453742_at	77573	Mm.41372	BG087455	5			0.263523	8.22192	8	3.58423e-05	3.58423e-05	0.00435721	0.6	1	1	1.1	0.6	0.7	0.7	0.5	0.3
8021	1423762_at	aarF domain containing kinase 1	Adck1	0.711111	1.63706	89700162	chr12:89599244-89700162	+	89599244	GO:0006468///GO:0008150///GO:0005739///GO:0005576///GO:0000166///GO:0003674///GO:0004672///GO:0004674///GO:0005524///GO:0016301///GO:0016740		NM_028105///NP_082381	1423762_at	72113	Mm.181387	BC010539	12			0.252212	8.45848	8	2.91751e-05	2.91751e-05	0.00407377	0.6	0.4	1	1	1	0.4	0.8	0.7	0.5
19229	1451102_at	CCR4-NOT transcription complex, subunit 8	Cnot8	0.711111	1.63706	57932096	chr11:57917654-57932096	+	57917654	GO:0006350///GO:0008150///GO:0045449///GO:0005575///GO:0005634///GO:0005737///GO:0003674///GO:0003676		NM_026949///NP_081225	1451102_at	69125	Mm.28910	BC004040	11			0.236878	9.00605	8	1.84399e-05	1.84399e-05	0.00330022	0.6	1	0.5	0.9	0.4	0.9	0.6	1	0.5
19071	1450944_at	chondroitin sulfate proteoglycan 4	Cspg4	0.711111	1.63706	56747677	chr9:56712910-56747677	+	56712910	GO:0000187///GO:0001525///GO:0007165///GO:0007169///GO:0007275///GO:0008283///GO:0008347///GO:0030154///GO:0048771///GO:0005886///GO:0016020///GO:0016021///GO:0042995///GO:0003674///GO:0004871		NM_139001///NP_620570	1450944_at	121021	Mm.41329	BB377873	9			0.39826	5.35663	8	0.000680414	0.000680414	0.021826	1	0.2	0.4	0.7	1.2	1.2	1	0.4	0.3
28220	1435667_at	regulating synaptic membrane exocytosis 1	Rims1	0.711111	1.63706	22812563	chr1:22278502-22812563	-	22278502	GO:0006810///GO:0006836///GO:0006886///GO:0006887///GO:0048169///GO:0005886///GO:0016020///GO:0030054///GO:0045202///GO:0005515///GO:0046872///GO:0008270///GO:0017137		NM_001012623///NM_001012624///NM_001012625///NM_053270///NM_183018///NP_001012641///NP_001012642///NP_001012643///NP_444500///NP_898839	1435667_at	116837	Mm.380549	BQ044278	1			0.523079	4.07842	8	0.00354188	0.00354188	0.0561288	-0.3	1	0.4	1	1.1	0.8	0.2	1.4	0.8
38533	1447638_at	arylformamidase	Afmid	0.711111	1.63706	117701220	chr11:117687232-117701220	+	117687232	GO:0006569///GO:0019441///GO:0005829///GO:0005634///GO:0005737///GO:0004061///GO:0016787		NM_027827///NP_082103	1447638_at	71562	Mm.273958	BB720539	11			0.321887	6.62759	8	0.000164592	0.000164592	0.00970361	1	0.6	0.2	0.5	0.4	0.8	1	0.7	1.2
19878	1451751_at	DNA-damage-inducible transcript 4-like	Ddit4l	0.711111	1.63706	137291295	chr3:137286635-137291295	+	137286635	GO:0008150///GO:0009968///GO:0005575///GO:0005737///GO:0003674		NM_030143///NP_084419	1451751_at	73284	Mm.250841	AF335325	3			0.594652	3.58753	8	0.00710996	0.00710996	0.0804078	1.4	-0.2	0.6	1.3	1	0.6	1.2	-0.2	0.7
15352	1437859_x_at	eukaryotic translation initiation factor 5A	Eif5a	0.711111	1.63706	69735460	chr11:69730213-69735460	-	69730213	GO:0008612///GO:0006915///GO:0006412///GO:0006452///GO:0006810///GO:0015031///GO:0045901///GO:0045905///GO:0051028///GO:0055085///GO:0016020///GO:0005783///GO:0005634///GO:0005643///GO:0005737///GO:0003674///GO:0003723///GO:0003746///GO:0043022		NM_001166589///NM_001166590///NM_001166591///NM_001166592///NM_001166593///NM_001166594///NM_001166595///NM_001166596///NM_181582///NP_001160061///NP_001160062///NP_001160063///NP_001160064///NP_001160065///NP_001160066///NP_001160067///NP_001160068///NP_853613	1437859_x_at	276770	Mm.18026	BF384094	11			0.434294	4.91219	8	0.00117554	0.00117554	0.0298021	1	1	1	0.1	1	1	0.2	0.1	1
18463	1450336_at	SET domain containing 1A	Setd1a	0.711111	1.63706	134943633	chr7:134920902-134943633	+	134920902	GO:0008150///GO:0005634///GO:0035097///GO:0003674///GO:0008168///GO:0016740		NM_178029///NP_821172	1450336_at	233904	Mm.435494	NM_010940	7			0.488478	4.3673	8	0.00238911	0.00238911	0.044803	0.3	1	0.1	0.7	0.5	0.5	1.8	0.8	0.7
27057	1433743_at	dachshund 1 (Drosophila)	Dach1	0.7	1.6245	98568762	chr14:98186065-98568762	-	98186065	GO:0006350///GO:0007275///GO:0045449///GO:0045449///GO:0005634///GO:0005737///GO:0005667///GO:0000166///GO:0005515///GO:0003677///GO:0003700		NM_001038610///NM_007826///NP_001033699///NP_031852	1433743_at	13134	Mm.320593	BG075820	14			0.458258	4.58258	8	0.00179594	0.00179594	0.0386444	0.4	0.8	0.3	1	0.3	0.8	0.7	0.3	1.7
27858	1435121_at	deiodinase, iodothyronine type III, opposite strand	Dio3os	0.7	1.6245	111516278	chr12:111513596-111516278	-	111513596	GO:0008150///GO:0005575///GO:0003674		NR_002866	1435121_at	353504	Mm.442720	BG075563	12			0.559017	3.75659	8	0.00557141	0.00557141	0.0711226	-0.1	1.2	0.3	0.3	1	0.7	0.3	1.7	0.9
15739	1438857_x_at	interleukin-1 receptor-associated kinase 1	Irak1	0.7	1.6245	71269260	chrX:71259256-71269260	-	71259256	GO:0007165///GO:0006468///GO:0019221///GO:0031663///GO:0032494///GO:0032496///GO:0034134///GO:0034142///GO:0043507///GO:0045087///GO:0046777///GO:0046777///GO:0051092///GO:0070498///GO:0005624///GO:0000166///GO:0005515///GO:0000287///GO:0004672///GO:0004672///GO:0004674///GO:0004872///GO:0005149///GO:0005524///GO:0016301///GO:0016740		NM_008363///NP_032389	1438857_x_at	16179	Mm.38241	BB058253	X			0.287228	7.31126	8	8.29797e-05	8.29797e-05	0.00712851	1	0.5	0.4	1	0.5	0.5	1	0.4	1
20904	1452899_at	RNA imprinted and accumulated in nucleus	Rian	0.7	1.6245	110899919	chr12:110842154-110899919	+	110842154	GO:0008150///GO:0005634///GO:0003674		NR_028261///XM_901568///XM_922645///XP_906661///XP_927738	1452899_at	75745	Mm.293263	AK017440	12			0.60208	3.48791	8	0.00822359	0.00822359	0.0863745	-0.3	0.4	0.3	0.3	0.9	0.7	1	1.7	1.3
7872	1423613_at	sperm specific antigen 2	Ssfa2	0.7	1.6245	79513121	chr2:79475581-79513121	+	79475581	GO:0005737		NM_080558///NP_542125	1423613_at	70599	Mm.272881	BB033597	2			0.45	4.66667	8	0.00160946	0.00160946	0.0360956	1	0.1	0.1	0.1	1	1	1	1	1
28234	1435687_at	synaptic vesicle glycoprotein 2 b	Sv2b	0.7	1.6245	82454148	chr7:82259780-82454148	-	82259780	GO:0006810///GO:0006836///GO:0007268///GO:0015031///GO:0016079///GO:0051246///GO:0055085///GO:0016020///GO:0016021///GO:0008021///GO:0030054///GO:0030285///GO:0031410///GO:0045202///GO:0005515///GO:0004872///GO:0005215		NM_001109753///NM_153579///NP_001103223///NP_705807	1435687_at	64176	Mm.273082	BB269117	7			0.282843	7.42462	8	7.44235e-05	7.44235e-05	0.00662047	0.3	0.8	0.4	1	1	0.6	0.4	1	0.8
2591	1418196_at	telomerase associated protein 1	Tep1	0.7	1.6245	51490229	chr14:51443735-51490229	-	51443735	GO:0007004///GO:0000781///GO:0030529///GO:0005625///GO:0005634///GO:0005737///GO:0005694///GO:0016363///GO:0000166///GO:0005515///GO:0003723///GO:0005524		NM_009351///NP_033377	1418196_at	21745	Mm.318736	NM_009351	14			0.339116	6.19256	8	0.00026154	0.00026154	0.0128634	0.5	0.1	1	0.9	0.5	1	1.1	0.8	0.4
741	1416346_at	translocase of inner mitochondrial membrane 8 homolog a1 (yeast)	Timm8a1	0.7	1.6245	131076168	chrX:131071796-131076168	-	131071796	GO:0006626///GO:0006810///GO:0015031///GO:0045039///GO:0055085///GO:0016020///GO:0005739///GO:0005743///GO:0042719///GO:0046872///GO:0008270		NM_013898///NP_038926	1416346_at	30058	Mm.214504	W82151	X			0.458258	4.58258	8	0.00179594	0.00179594	0.0386628	1	-0.1	1	1	0.2	1	0.2	1	1
42628	1457736_at	vacuolar protein sorting 37D (yeast)	Vps37d	0.7	1.6245	135554136	chr5:135548770-135554136	-	135548770	GO:0006810///GO:0008150///GO:0015031///GO:0016020///GO:0005575///GO:0005768///GO:0003674		NM_177574///NP_808242	1457736_at	194309	Mm.44356	BI903523	5			0.48734	4.30911	8	0.00258376	0.00258376	0.0471974	1	0.5	0.9	0.4	0.8	1.4	-0.1	0.2	1.2
7683	1423424_at	zinc finger protein of the cerebellum 3	Zic3	0.7	1.6245	55289807	chrX:55283804-55289807	+	55283804	GO:0001947///GO:0001947///GO:0006350///GO:0007368///GO:0007368///GO:0007389///GO:0009952///GO:0045449///GO:0045944///GO:0005622///GO:0005634///GO:0005515///GO:0003676///GO:0003677///GO:0046872///GO:0008270		NM_009575///NP_033601	1423424_at	22773	Mm.255890	BB732077	X			0.3937	5.33401	8	0.000699153	0.000699153	0.0221592	0.8	0.4	0.1	1.4	0.4	0.6	1	0.6	1
18072	1449945_at	peroxisome proliferative activated receptor, gamma, coactivator 1 beta	Ppargc1b	0.7	1.6245	61560085	chr18:61457789-61560085	-	61457789	GO:0006350///GO:0045449///GO:0005634///GO:0000166///GO:0005515///GO:0003676///GO:0003723///GO:0004872		NM_133249///NP_573512	1449945_at	170826	Mm.415302	NM_133249	18			0.308221	6.8133	8	0.000135968	0.000135968	0.00861276	0.1	0.9	0.6	1	1	0.5	1	0.7	0.5
15697	1438759_x_at	acireductone dioxygenase 1	Adi1	0.688889	1.61204	29367039	chr12:29360071-29367039	+	29360071	GO:0055114///GO:0008150///GO:0008652///GO:0009086///GO:0019509///GO:0005886///GO:0016020///GO:0005575///GO:0005634///GO:0003674///GO:0046872///GO:0016491///GO:0016151///GO:0016702///GO:0051213		NM_134052///NP_598813	1438759_x_at	104923	Mm.291504	AU046270	12			0.247207	8.36008	8	3.17645e-05	3.17645e-05	0.00425107	0.6	1	0.7	0.7	0.2	0.7	0.8	0.5	1
37850	1446938_at	expressed sequence AA408213	AA408213	0.688889	1.61204	-1	chrNA:-1--1	NA	-1	NA		NA	1446938_at	100498	NA	BG063210	NA			0.378961	5.45351	8	0.000606174	0.000606174	0.0204328	0.6	0.3	1	0.4	0.2	0.9	0.6	0.8	1.4
38578	1447684_at	leucine zipper and CTNNBIP1 domain containing	Lzic	0.688889	1.61204	148870776	chr4:148859441-148870776	+	148859441	GO:0008150///GO:0005575///GO:0003674///GO:0008013		NM_026963///NP_081239	1447684_at	69151	Mm.464434	BB159567	4			0.49357	4.18718	8	0.00304949	0.00304949	0.0516855	1	1	0.7	0.4	1.2	1.3	-0.2	0.2	0.6
3008	1418613_at	potassium inwardly-rectifying channel, subfamily J, member 1	Kcnj1	0.688889	1.61204	32206777	chr9:32180002-32206777	+	32180002	GO:0006810///GO:0006811///GO:0006813///GO:0016020///GO:0016021///GO:0000166///GO:0005515///GO:0005216///GO:0005242///GO:0005244///GO:0005524///GO:0030955		NM_001168354///NM_019659///NP_001161826///NP_062633	1418613_at	56379	Mm.390168	NM_019659	9			0.527836	3.91536	8	0.00444738	0.00444738	0.0633548	0.5	0.3	0.4	1.6	0.9	1.5	0.5	0.2	0.3
42743	1457858_at	THO complex 4 pseudogene	Gm4850	0.688889	1.61204	31324906	chr1:31321691-31324906	+	31321691	GO:0008150///GO:0005575///GO:0003674		NR_015347///XM_129787///XM_915277///XP_129787///XP_920370	1457858_at	226957	Mm.25966	BG069969	1			0.321887	6.42048	8	0.000204624	0.000204624	0.0110789	0.6	0.5	1.2	0.3	0.6	1.1	0.3	0.7	0.9
27175	1433938_at	transformation related protein 53 binding protein 2	Trp53bp2	0.688889	1.61204	184392567	chr1:184339297-184392567	+	184339297	GO:0006915///GO:0007049///GO:0007417///GO:0007507///GO:0009792///GO:0010212///GO:0005634///GO:0005737///GO:0005515///GO:0017124		NM_173378///NP_775554	1433938_at	209456	Mm.287450	BB814564	1			0.586184	3.52563	8	0.00778155	0.00778155	0.0839607	0.1	1.7	0.8	-0.3	0.7	0.3	1	0.9	1
2538	1418143_at	vacuolar protein sorting 45 (yeast)	Vps45	0.688889	1.61204	95862378	chr3:95803755-95862378	-	95803755	GO:0016192///GO:0006810///GO:0006904///GO:0008150///GO:0015031///GO:0000139///GO:0016020///GO:0005768///GO:0005794///GO:0010008///GO:0005515		NM_013841///NP_038869	1418143_at	22365	Mm.263185	NM_013841	3			0.573246	3.6052	8	0.00692978	0.00692978	0.0799949	1.5	0.4	0.7	1.4	0.1	0.7	1.2	-0.1	0.3
20436	1452309_at	cingulin-like 1	Cgnl1	0.688889	1.61204	71619409	chr9:71474315-71619409	-	71474315	GO:0008150///GO:0005923///GO:0015629///GO:0016459///GO:0030054///GO:0043296///GO:0003674///GO:0003774		NM_026599///NP_080875///XM_001003992///XP_001003992	1452309_at	68178	Mm.99961	BB409331	9			0.385501	5.36099	8	0.000676871	0.000676871	0.0217433	1	1	1	0.2	1	1	0.5	0.1	0.4
29312	1437409_s_at	G protein-coupled receptor 126	Gpr126	0.688889	1.61204	14264842	chr10:14122390-14264842	-	14122390	GO:0007165///GO:0007166///GO:0007186///GO:0007218///GO:0008150///GO:0005886///GO:0016020///GO:0016021///GO:0005737///GO:0009986///GO:0003674///GO:0004871///GO:0004872///GO:0004888///GO:0004930		NM_001002268///NP_001002268	1437409_s_at	215798	Mm.440142	BB812574	10			0.470225	4.39506	8	0.0023019	0.0023019	0.0441779	-0.3	0.6	1	0.4	0.5	0.8	0.8	1.1	1.3
40411	1454645_at	mahogunin, ring finger 1	Mgrn1	0.688889	1.61204	4938296	chr16:4886251-4938296	+	4886251	GO:0000209///GO:0019941///GO:0005515///GO:0004842///GO:0046872///GO:0008270///GO:0016874		NM_029657///NP_083933	1454645_at	17237	Mm.291326	BB478955	16			0.472875	4.37043	8	0.00237913	0.00237913	0.0447274	1	1	-0.1	0.2	0.1	1	1	1	1
8105	1423846_x_at	tubulin, alpha 1B	Tuba1b	0.688889	1.61204	98764821	chr15:98761861-98764821	-	98761861	GO:0007017///GO:0007018///GO:0051258///GO:0005829///GO:0005874///GO:0043234///GO:0000166///GO:0003924///GO:0005198///GO:0005525		NM_011654///NP_035784	1423846_x_at	22143	Mm.392113	BC008117	15			0.472875	4.37043	8	0.00237913	0.00237913	0.0447647	1	1	1	0.1	1	1	0.2	-0.1	1
3888	1419493_a_at	tumor protein D52	Tpd52	0.688889	1.61204	9004515	chr3:8929435-9004515	-	8929435	GO:0042803///GO:0046982		NM_001025261///NM_001025262///NM_001025263///NM_001025264///NM_009412///NP_001020432///NP_001020433///NP_001020434///NP_001020435///NP_033438	1419493_a_at	21985	Mm.371590	BC002036	3			0.472875	4.37043	8	0.00237913	0.00237913	0.0447274	1	0.1	-0.1	1	1	1	1	1	0.2
24993	1431064_at	dipeptidylpeptidase 8	Dpp8	0.688889	1.61204	64930458	chr9:64880264-64930458	+	64880264	GO:0006508///GO:0008150///GO:0016020///GO:0005575///GO:0005737///GO:0003674///GO:0004177///GO:0008236///GO:0008233///GO:0016787		NM_028906///NP_083182	1431064_at	74388	Mm.202749	BF119821	9			0.588312	3.51287	8	0.00792815	0.00792815	0.0849329	1	1.1	-0.2	1.2	1.1	1	0.7	0.7	-0.4
3587	1419192_at	interleukin 4 induced 1	Il4i1	0.688889	1.61204	52096178	chr7:52091657-52096178	+	52091657	GO:0055114///GO:0009072///GO:0005764///GO:0001716///GO:0016491		NM_010215///NP_034345	1419192_at	14204	Mm.2565	NM_010215	7			0.467559	4.42012	8	0.00222613	0.00222613	0.0433135	0.5	0.5	0.2	1.3	1.3	0.4	1.2	0.7	0.1
44542	1459685_at	expressed sequence C77683	C77683	0.677778	1.59967	-1	chrNA:-1--1	NA	-1	NA		NA	1459685_at	97516	NA	BG066004	NA			0.504425	4.03099	8	0.00378282	0.00378282	0.0583878	0.9	0.1	1.2	1.2	0.1	1	0.8	-0.1	0.9
31059	1440002_at	RNA (guanine-7-) methyltransferase	Rnmt	0.677778	1.59967	68484506	chr18:68460008-68484506	+	68460008	GO:0006370///GO:0006397///GO:0005634///GO:0005845///GO:0005515///GO:0003723///GO:0004482///GO:0008168///GO:0016740		NM_001170953///NM_026440///NP_001164424///NP_080716	1440002_at	67897	Mm.27544	AV324285	18			0.411636	4.93964	8	0.00113558	0.00113558	0.0292997	0.3	0.7	1	1	-0.1	0.7	1.2	0.4	0.9
36076	1445143_at	vasohibin 1	Vash1	0.677778	1.59967	88036630	chr12:88019649-88036630	+	88019649	GO:0001525///GO:0001937///GO:0007049///GO:0007050///GO:0016525///GO:0016525///GO:0051789///GO:0005576///GO:0005737///GO:0005737///GO:0003674		NM_177354///NP_796328	1445143_at	238328	Mm.216101	BM117872	12			0.258736	7.85871	8	4.96332e-05	4.96332e-05	0.00519375	1	0.7	0.5	1	0.4	0.4	0.4	0.9	0.8
3056	1418661_at	abhydrolase domain containing 2	Abhd2	0.677778	1.59967	86506487	chr7:86418151-86506487	+	86418151	GO:0009611///GO:0030336///GO:0016020///GO:0016021///GO:0004091///GO:0016787		NM_018811///NP_061281	1418661_at	54608	Mm.365490	NM_018811	7			0.399305	5.09218	8	0.000938876	0.000938876	0.0262844	0.7	0.6	1	0.4	0.2	0.2	1.4	0.6	1
10522	1426263_at	cell adhesion molecule 4	Cadm4	0.677778	1.59967	25289552	chr7:25267041-25289552	+	25267041	GO:0007155///GO:0016020///GO:0016021///GO:0005515		NM_153112///NP_694752	1426263_at	260299	Mm.178322	AY059394	7			0.479004	4.24492	8	0.00281854	0.00281854	0.0498701	1	0.2	1	0.1	0.3	1.5	1	0.3	0.7
32884	1441864_x_at	centromere protein A	Cenpa	0.677778	1.59967	30977199	chr5:30969274-30977199	+	30969274	GO:0006334///GO:0000775///GO:0000776///GO:0000786///GO:0000939///GO:0005634///GO:0005694///GO:0003677		NM_007681///NP_031707	1441864_x_at	12615	Mm.290563	BB100151	5			0.268225	7.58071	8	6.42008e-05	6.42008e-05	0.00613458	1.1	0.8	1	0.3	0.8	0.5	0.6	0.6	0.4
1404	1417009_at	complement component 1, r subcomponent A	C1ra	0.677778	1.59967	124473458	chr6:124462638-124473458	+	124462638	GO:0006508///GO:0006955///GO:0006958///GO:0045087///GO:0005509///GO:0004252///GO:0003824///GO:0008236///GO:0008233///GO:0016787		NM_023143///NP_075632	1417009_at	50909	Mm.333375	NM_023143	6			0.486769	4.1772	8	0.00309145	0.00309145	0.0521029	1	1	1	1	0.1	0.1	1	1	-0.1
507	1416112_at	cytochrome c oxidase, subunit VIIIa	Cox8a	0.677778	1.59967	7292106	chr19:7289647-7292106	-	7289647	GO:0016020///GO:0005739///GO:0016021///GO:0005743///GO:0004129		NM_007750///NP_031776	1416112_at	12868	Mm.14022	NM_007750	19			0.334581	6.07725	8	0.000296828	0.000296828	0.0135498	0.3	1	1	0.2	1	1	0.7	0.5	0.4
312	1415917_at	methylenetetrahydrofolate dehydrogenase (NADP+ dependent), methenyltetrahydrofolate cyclohydrolase, formyltetrahydrofolate synthase	Mthfd1	0.677778	1.59967	77420807	chr12:77356218-77420807	+	77356218	GO:0000105///GO:0008152///GO:0055114///GO:0006164///GO:0006548///GO:0006730///GO:0008652///GO:0009086///GO:0009396///GO:0005739///GO:0005737///GO:0000166///GO:0003824///GO:0004329///GO:0004477///GO:0004488///GO:0005488///GO:0005524///GO:0016491///GO:0016155///GO:0016787///GO:0016874		NM_138745///NP_620084	1415917_at	108156	Mm.29584	NM_138745	12			0.486769	4.1772	8	0.00309145	0.00309145	0.0520446	1	1	1	0.1	1	-0.1	1	0.1	1
7032	1422773_at	myelin transcription factor 1	Myt1	0.677778	1.59967	181562480	chr2:181498036-181562480	+	181498036	GO:0006350///GO:0006355///GO:0007275///GO:0007399///GO:0030154///GO:0045449///GO:0005634///GO:0005515///GO:0003677///GO:0003700///GO:0046872///GO:0008270		NM_001171615///NM_001171616///NM_001171680///NM_008665///NP_001165086///NP_001165087///NP_001165151///NP_032691	1422773_at	17932	Mm.458718	NM_008665	2			0.457651	4.44298	8	0.00215937	0.00215937	0.0426587	0.9	1.4	1.4	0.3	0.3	0.7	0.4	0.3	0.4
768	1416373_at	nitrogen fixation gene 1 (S. cerevisiae)	Nfs1	0.677778	1.59967	155969922	chr2:155949372-155969922	-	155949372	GO:0008152///GO:0006534///GO:0006777///GO:0018283///GO:0005739///GO:0005634///GO:0005737///GO:0005759///GO:0003824///GO:0016740///GO:0030170///GO:0031071		NM_010911///NP_035041	1416373_at	18041	Mm.283604	NM_010911	2			0.486769	4.1772	8	0.00309145	0.00309145	0.0521029	1	0.1	1	1	0.1	1	-0.1	1	1
14140	1434653_at	PTK2 protein tyrosine kinase 2 beta	Ptk2b	0.677778	1.59967	66899889	chr14:66772093-66899889	-	66772093	GO:0006468///GO:0007172///GO:0005886///GO:0016020///GO:0005737///GO:0005856///GO:0005925///GO:0000166///GO:0005515///GO:0004672///GO:0004713///GO:0004715///GO:0004871///GO:0005524///GO:0016301///GO:0016740		NM_001162365///NM_001162366///NM_172498///NP_001155837///NP_001155838///NP_766086	1434653_at	19229	Mm.21613	AV026976	14			0.396162	5.13258	8	0.000893248	0.000893248	0.0255462	1	1	1	0.1	1	1	0.5	0.2	0.3
17824	1449662_at	receptor accessory protein 1	Reep1	0.677778	1.59967	71760696	chr6:71657853-71760696	+	71657853	GO:0008150///GO:0016020///GO:0005739///GO:0016021///GO:0005575///GO:0003674		NM_178608///NP_848723	1449662_at	52250	Mm.146332	AW558420	6			0.334581	6.07725	8	0.000296828	0.000296828	0.0135636	1	0.1	0.6	1	1	0.5	0.5	0.4	1
3362	1418967_a_at	suppression of tumorigenicity 7	St7	0.677778	1.59967	17893022	chr6:17699215-17893022	+	17699215	GO:0016020///GO:0016021		NM_001083315///NM_022332///NP_001076784///NP_071727	1418967_a_at	64213	Mm.12051	NM_022332	6			0.286259	7.10311	8	0.00010168	0.00010168	0.0076944	0.7	0.4	0.7	1	0.8	0.9	0.4	1	0.2
8472	1424213_at	UbiA prenyltransferase domain containing 1	Ubiad1	0.677778	1.59967	147818860	chr4:147808605-147818860	-	147808605	GO:0008150///GO:0016020///GO:0016021///GO:0005575///GO:0005634///GO:0005737///GO:0003674///GO:0004659		NM_027873///NP_082149	1424213_at	71707	Mm.292503	BC015303	4			0.148137	13.7261	8	7.65259e-07	7.65259e-07	0.000507558	0.6	0.6	0.6	0.9	0.5	0.8	0.9	0.6	0.6
16569	1448393_at	claudin 7	Cldn7	0.666667	1.5874	69781380	chr11:69779002-69781380	+	69779002	GO:0005886///GO:0016020///GO:0016021///GO:0005923///GO:0030054///GO:0005198		NM_016887///NP_058583	1448393_at	53624	Mm.281896	BC008104	11			0.466369	4.28845	8	0.00265693	0.00265693	0.0480282	0.6	0.3	-0.3	1.2	0.5	1	1.1	0.9	0.7
727	1416332_at	cold inducible RNA binding protein	Cirbp	0.666667	1.5874	79634398	chr10:79630585-79634398	+	79630585	GO:0006950///GO:0034063///GO:0005634///GO:0005737///GO:0010494///GO:0000166///GO:0003676///GO:0003723///GO:0030371		NM_007705///NP_031731	1416332_at	12696	Mm.17898	NM_007705	10			0.489898	4.08248	8	0.00352202	0.00352202	0.056209	0.3	1.6	0.7	1	1.1	0.4	0.1	0.6	0.2
6606	1422347_at	neuropeptide Y receptor Y6	Npy6r	0.666667	1.5874	44437354	chr18:44429780-44437354	+	44429780	GO:0007165///GO:0007186///GO:0005886///GO:0016020///GO:0016021///GO:0001601///GO:0004871///GO:0004872///GO:0004930///GO:0004983		NM_010935///NP_035065	1422347_at	18169	Mm.57234	NM_010935	18			0.489898	4.08248	8	0.00352202	0.00352202	0.0561494	-0.1	0.2	1.3	0.5	0.4	1.2	0.5	0.8	1.2
40718	1455162_at	tetratricopeptide repeat domain 39A	Ttc39a	0.666667	1.5874	109117348	chr4:109079704-109117348	+	109079704	GO:0008150///GO:0005575///GO:0003674///GO:0005488		NM_001145948///NM_153392///NP_001139420///NP_700441	1455162_at	230603	Mm.33091	BI147002	4			0.141421	14.1421	8	6.07796e-07	6.07796e-07	0.000472624	0.7	0.7	0.8	0.6	0.7	0.9	0.6	0.4	0.6
24016	1429870_at	TRAF2 and NCK interacting kinase	Tnik	0.666667	1.5874	28565371	chr3:28162135-28565371	+	28162135	GO:0016055///GO:0006468///GO:0008150///GO:0005575///GO:0005634///GO:0005737///GO:0000166///GO:0003674///GO:0004672///GO:0004674///GO:0005083///GO:0005524///GO:0016301///GO:0016740		NM_001163007///NM_001163008///NM_001163009///NM_026910///NP_001156479///NP_001156480///NP_001156481///NP_081186///XM_001473602///XM_001473621///XM_001474897///XM_001474909///XP_001473652///XP_001473671///XP_001474947///XP_001474959	1429870_at	665113	Mm.126193	BB021125	3			0.374166	5.34523	8	0.000689792	0.000689792	0.0220016	0.9	0.9	0.2	0.3	0.4	1	1.3	0.4	0.6
19550	1451423_at	tubulin-specific chaperone C	Tbcc	0.666667	1.5874	47029412	chr17:47027569-47029412	+	47027569	GO:0008150///GO:0005575///GO:0003674///GO:0005488		NM_178385///NP_848472	1451423_at	72726	Mm.33780	AI426164	17			0.364005	5.49442	8	0.000577533	0.000577533	0.0199903	0.4	0.4	0.3	0.5	0.4	0.8	1.4	0.8	1
15183	1437480_at	family with sequence similarity 33, member A	Fam33a	0.655556	1.57522	86936476	chr11:86922762-86936476	+	86922762	GO:0007049///GO:0007067///GO:0051301///GO:0000776///GO:0005737///GO:0005856///GO:0005874		NM_025377///NP_079653	1437480_at	66140	Mm.45008	BB071833	11			0.46398	4.23869	8	0.00284255	0.00284255	0.0500203	0.6	-0.2	0.2	1.2	0.4	0.7	1.2	0.9	0.9
4121	1419726_at	a disintegrin and metallopeptidase domain 18	Adam18	0.655556	1.57522	25785227	chr8:25712718-25785227	-	25712718	GO:0006508///GO:0007229///GO:0007275///GO:0007283///GO:0008150///GO:0030154///GO:0016020///GO:0016021///GO:0005575///GO:0004222///GO:0005178///GO:0008270		NM_010084///NP_034214	1419726_at	13524	Mm.89943	NM_010084	8			0.50525	3.89246	8	0.00459325	0.00459325	0.0641959	1	1.2	0.1	-0.1	1.2	1	0.4	0.9	0.2
3353	1418958_at	acyl-malonyl condensing enzyme 1	Amac1	0.655556	1.57522	69575346	chr11:69573386-69575346	-	69573386	GO:0008150///GO:0016020///GO:0016021///GO:0005575///GO:0003674		NM_019871///NP_063924	1418958_at	56293	Mm.6211	NM_019871	11			0.515051	3.81839	8	0.00510138	0.00510138	0.0678095	1.1	0.4	1.3	1	-0.4	0.4	0.5	1	0.6
1008	1416613_at	cytochrome P450, family 1, subfamily b, polypeptide 1	Cyp1b1	0.655556	1.57522	80114381	chr17:80106292-80114381	-	80106292	GO:0055114///GO:0009404///GO:0018894///GO:0016020///GO:0005783///GO:0005792///GO:0009055///GO:0004497///GO:0046872///GO:0005506///GO:0016491///GO:0020037///GO:0070330		NM_009994///NP_034124	1416613_at	13078	Mm.214016	BI251808	17			0.364387	5.39719	8	0.000648184	0.000648184	0.0212764	-0.1	1	1	0.7	0.9	0.3	0.8	0.5	0.8
130	1415735_at	damage specific DNA binding protein 1	Ddb1	0.655556	1.57522	10704311	chr19:10680114-10704311	+	10680114	GO:0019941///GO:0006281///GO:0006974///GO:0005634///GO:0005737///GO:0003676///GO:0003677		NM_015735///NP_056550	1415735_at	13194	Mm.289915	NM_015735	19			0.519883	3.78291	8	0.00536585	0.00536585	0.0696418	1	1	1	1	1	-0.1	1	0.1	-0.1
14281	1434998_at	IQ motif containing GTPase activating protein 1	Iqgap1	0.655556	1.57522	87948217	chr7:87856468-87948217	-	87856468	GO:0007165///GO:0007264///GO:0051056///GO:0005886///GO:0005622///GO:0016020///GO:0005737///GO:0031252///GO:0043005///GO:0005515///GO:0005096///GO:0005099///GO:0005516		NM_016721///NP_057930	1434998_at	29875	Mm.207619	AV222277	7			0.519883	3.78291	8	0.00536585	0.00536585	0.0696418	-0.1	-0.1	1	1	0.1	1	1	1	1
21252	1454504_at	Kv channel-interacting protein 1	Kcnip1	0.655556	1.57522	33743527	chr11:33529779-33743527	-	33529779	GO:0006810///GO:0006811///GO:0006813///GO:0005886///GO:0016020///GO:0005509///GO:0005216///GO:0005244///GO:0005267///GO:0030955		NM_027398///NP_081674	1454504_at	70357	Mm.252514	AK013657	11			0.554777	3.54497	8	0.00756481	0.00756481	0.0831742	-0.2	0.5	0.1	0.5	1.5	1	0.3	1.2	1
18016	1449889_a_at	OCIA domain containing 1	Ociad1	0.655556	1.57522	73700595	chr5:73684032-73700595	+	73684032	GO:0008150///GO:0005739///GO:0005575///GO:0005768///GO:0003674		NM_001159887///NM_001159888///NM_001159889///NM_023429///NP_001153359///NP_001153360///NP_001153361///NP_075918	1449889_a_at	68095	Mm.247039	NM_023429	5			0.519883	3.78291	8	0.00536585	0.00536585	0.0696418	1	-0.1	0.1	1	1	1	1	-0.1	1
8943	1424684_at	RAB5C, member RAS oncogene family	Rab5c	0.655556	1.57522	100599444	chr11:100576579-100599444	-	100576579	GO:0006810///GO:0007032///GO:0007264///GO:0015031///GO:0030100///GO:0005886///GO:0016020///GO:0005768///GO:0030139///GO:0000166///GO:0003924///GO:0005525		NM_024456///NP_077776	1424684_at	19345	Mm.29829	BC023027	11			0.412647	4.76598	8	0.0014159	0.0014159	0.0334163	1	1	1	1	0.3	0.2	1	0.3	0.1
514	1416119_at	thioredoxin 1	Txn1	0.655556	1.57522	57969283	chr4:57956244-57969283	-	57956244	GO:0000122///GO:0045454///GO:0022900///GO:0006810///GO:0046826///GO:0005739///GO:0005829///GO:0005634///GO:0005737///GO:0005515///GO:0015037		NM_011660///NP_035790	1416119_at	22166	Mm.260618	NM_011660	4			0.519883	3.78291	8	0.00536585	0.00536585	0.0696418	1	0.1	1	1	-0.1	1	1	1	-0.1
8756	1424497_at	transmembrane protein 219	Tmem219	0.655556	1.57522	134041792	chr7:134029732-134041792	-	134029732	GO:0008150///GO:0016020///GO:0016021///GO:0005575///GO:0003674		NM_026827///NM_028389///NP_081103///NP_082665	1424497_at	68742	Mm.248646	BC023442	7			0.527046	3.73149	8	0.00577541	0.00577541	0.0723346	-0.1	-0.2	1	0.2	1	1	1	1	1
8642	1424383_at	transmembrane protein 51	Tmem51	0.655556	1.57522	141640219	chr4:141586907-141640219	-	141586907	GO:0008150///GO:0016020///GO:0016021///GO:0005575///GO:0003674		NM_145402///NP_663377	1424383_at	214359	Mm.27587	BC003277	4			0.32059	6.13453	8	0.000278685	0.000278685	0.0132724	0.8	0.3	0.1	1.1	0.8	0.6	1	0.7	0.5
2754	1418359_at	Williams Beuren syndrome chromosome region 27 (human)	Wbscr27	0.655556	1.57522	135418507	chr5:135408242-135418507	+	135408242	GO:0008150///GO:0005575///GO:0003674		NM_024479///NP_077799	1418359_at	79565	Mm.479234	NM_024479	5			0.482471	4.07624	8	0.00355258	0.00355258	0.0562784	1	1.1	-0.1	1	0.9	0.1	0.3	1.2	0.4
1335	1416940_at	peptidylprolyl isomerase F (cyclophilin F)	Ppif	0.655555	1.57522	26519952	chr14:26513655-26519952	+	26513655	GO:0006457///GO:0005739///GO:0003755///GO:0016853///GO:0042277		NM_134084///NP_598845	1416940_at	105675	Mm.41656	NM_134084	14			0.415665	4.73137	8	0.00148032	0.00148032	0.0343435	1	1	1	0.1	1	1	0.4	0.2	0.2
8195	1423936_at	potassium channel tetramerisation domain containing 5	Kctd5	0.655555	1.57522	24210452	chr17:24184686-24210452	-	24184686	GO:0006813///GO:0008150///GO:0016020///GO:0005575///GO:0005737///GO:0008076///GO:0005515///GO:0003674///GO:0005249		NM_027008///NP_081284	1423936_at	69259	Mm.28171	BF577853	17			0.421637	4.66436	8	0.00161429	0.00161429	0.0361141	0.2	1.1	0.4	1	0.9	0.2	0.3	1.3	0.5
2423	1418028_at	dopachrome tautomerase	Dct	0.644444	1.56314	118451468	chr14:118412011-118451468	-	118412011	GO:0008152///GO:0006583///GO:0042438///GO:0048066///GO:0048468///GO:0016020///GO:0016021///GO:0005829///GO:0005792///GO:0004167///GO:0046872///GO:0016491///GO:0008270///GO:0016853		NM_010024///NP_034154	1418028_at	13190	Mm.19987	NM_010024	14			0.424591	4.5534	8	0.00186602	0.00186602	0.0394929	1	0.6	0.8	1	-0.3	1	0.8	0.3	0.6
40703	1455139_at	SWI/SNF related matrix associated, actin dependent regulator of chromatin, subfamily a-like 1	Smarcal1	0.644444	1.56314	72683363	chr1:72629824-72683363	+	72629824	GO:0008150///GO:0016568///GO:0005575///GO:0005634///GO:0000166///GO:0003676///GO:0003677///GO:0004386///GO:0005524///GO:0008094///GO:0016787///GO:0016818		NM_018817///NP_061287	1455139_at	54380	Mm.274232	BB028226	1			0.474634	4.07331	8	0.00356702	0.00356702	0.0564875	-0.3	0.4	0.6	0.5	1.2	1.2	1	0.4	0.8
3257	1418862_at	enoyl Coenzyme A hydratase domain containing 3	Echdc3	0.644444	1.56314	6134040	chr2:6109510-6134040	-	6109510	GO:0008152///GO:0008150///GO:0005739///GO:0003674///GO:0003824		NM_024208///NP_077170	1418862_at	67856	Mm.38342	NM_024208	2			0.424591	4.5534	8	0.00186602	0.00186602	0.0394559	1	1	0.1	0.2	0.2	0.3	1	1	1
27267	1434091_at	fatty acid amide hydrolase	Faah	0.644444	1.56314	115690507	chr4:115669260-115690507	-	115669260	GO:0016020///GO:0016021///GO:0005783///GO:0005794///GO:0016787///GO:0016884		NM_010173///NP_034303	1434091_at	14073	Mm.256025	BB189927	4			0.353946	5.46223	8	0.000599946	0.000599946	0.0203751	0.4	1	1	0.5	0.2	1	0.5	1	0.2
2839	1418444_a_at	glycerophosphodiester phosphodiesterase 1	Gde1	0.644444	1.56314	125849252	chr7:125832071-125849252	-	125832071	GO:0006071///GO:0006629///GO:0007186///GO:0016020///GO:0016021///GO:0005887///GO:0005737///GO:0005515///GO:0000287///GO:0046872///GO:0008081///GO:0008889///GO:0016787///GO:0047395		NM_019580///NP_062526	1418444_a_at	56209	Mm.273142	BC003902	7			0.538774	3.58839	8	0.00710107	0.00710107	0.0803879	0.1	1	1	1	1	1	-0.2	1	-0.1
11450	1427191_at	natriuretic peptide receptor 2	Npr2	0.644444	1.56314	43664112	chr4:43644806-43664112	+	43644806	GO:0006182///GO:0006468///GO:0007242///GO:0009190///GO:0060348///GO:0005886///GO:0016020///GO:0016021///GO:0000166///GO:0004383///GO:0004672///GO:0004872///GO:0005524///GO:0005525///GO:0008528///GO:0042802///GO:0016829///GO:0016849///GO:0016941		NM_173788///NP_776149	1427191_at	230103	Mm.103477	AW558468	4			0.538774	3.58839	8	0.00710107	0.00710107	0.0803678	1	1	-0.1	0.1	1	1	1	1	-0.2
41054	1455663_at	olfactomedin-like 1	Olfml1	0.644444	1.56314	114734879	chr7:114710946-114734879	+	114710946	GO:0008150///GO:0005575///GO:0003674		NM_172907///NP_766495	1455663_at	244198	Mm.77425	BB055163	7			0.1424	13.5768	8	8.32526e-07	8.32526e-07	0.000528842	0.4	0.8	0.6	0.7	0.8	0.5	0.6	0.8	0.6
22756	1420144_x_at	ring finger and CCCH-type zinc finger domains 2	Rc3h2	0.644444	1.56314	37278423	chr2:37225590-37278423	-	37225590	GO:0008150///GO:0005575///GO:0003674///GO:0046872///GO:0008270		NM_001100591///NP_001094061///XM_130233///XM_925271///XP_130233///XP_930364	1420144_x_at	319817	Mm.288785	AI464227	2			0.524669	3.68486	8	0.00617574	0.00617574	0.0748943	0.5	0.5	1.3	1	-0.1	0.6	0.3	0.2	1.5
21794	1455968_x_at	transmembrane emp24 domain trafficking protein 2	Tmed2	0.644444	1.56314	125000512	chr5:124990799-125000512	+	124990799	GO:0016192///GO:0006810///GO:0008150///GO:0015031///GO:0016020///GO:0016021///GO:0005575///GO:0005794///GO:0031410///GO:0005515		NM_019770///NP_062744	1455968_x_at	56334	Mm.425279	AA409396	5			0.424591	4.5534	8	0.00186602	0.00186602	0.0394744	0.3	0.2	0.2	1	1	1	0.1	1	1
23120	1428678_s_at	WD repeat domain 73	Wdr73	0.644444	1.56314	88046155	chr7:88035609-88046155	-	88035609	GO:0008150///GO:0005575///GO:0003674		NM_028026///NP_082302///NR_027976///XM_001479473///XM_001479496///XP_001479523///XP_001479546	1428678_s_at	71968	Mm.274226	AK004708	7			0.353946	5.46223	8	0.000599946	0.000599946	0.0203598	0.2	1	1	0.3	0.4	1	0.6	0.3	1
16025	1441023_at	eukaryotic translation initiation factor 2, subunit 2 (beta)	Eif2s2	0.644444	1.56314	154718642	chr2:154697145-154718642	-	154697145	GO:0006412///GO:0006413///GO:0003743///GO:0046872///GO:0008270		NM_026030///NP_080306	1441023_at	67204	Mm.377134	BG066754	2			0.466667	4.14286	8	0.00324063	0.00324063	0.0533999	-0.2	1.2	0.5	0.3	0.6	1.2	0.4	1.1	0.7
12340	1428081_at	kelch-like 21 (Drosophila)	Klhl21	0.644444	1.56314	151391786	chr4:151382999-151391786	+	151382999	GO:0008150///GO:0005575///GO:0005515///GO:0003674		NM_001033352///NP_001028524	1428081_at	242785	Mm.22306	AK007786	4			0.424591	4.5534	8	0.00186602	0.00186602	0.0394374	1	1	1	0.1	1	0.3	1	0.2	0.2
21513	1455209_at	phosphoenolpyruvate carboxykinase 1, cytosolic	Pck1	0.644444	1.56314	172984754	chr2:172978573-172984754	+	172978573	GO:0006094///GO:0006629///GO:0046327///GO:0005737///GO:0000166///GO:0004611///GO:0004613///GO:0046872///GO:0005525///GO:0016301///GO:0016829///GO:0016831///GO:0017076///GO:0030145		NM_011044///NP_035174	1455209_at	18534	Mm.477474	BB225177	2			0.339526	5.69422	8	0.000457422	0.000457422	0.0174832	0.2	0.9	0.4	1	1	0.6	1	0.2	0.5
38521	1447624_s_at	storkhead box 2	Stox2	0.644444	1.56314	48437702	chr8:48265401-48437702	-	48265401	GO:0008150///GO:0005575///GO:0003674		NM_001114311///NM_175162///NP_001107783///NP_780371	1447624_s_at	71069	Mm.23973	BB174262	8			0.343188	5.63346	8	0.000490757	0.000490757	0.0181572	0.2	0.3	0.5	1	0.6	1.1	0.3	0.8	1
22550	1460545_at	thyroid hormone receptor associated protein 3	Thrap3	0.644444	1.56314	125879954	chr4:125841326-125879954	-	125841326	GO:0006350///GO:0006366///GO:0045449///GO:0045944///GO:0005634///GO:0016592///GO:0016592///GO:0000166///GO:0003713///GO:0004872///GO:0005524		NM_146153///NP_666265	1460545_at	230753	Mm.236211	BB531820	4			0.538774	3.58839	8	0.00710107	0.00710107	0.0803476	1	1	1	-0.2	1	-0.1	1	0.1	1
20573	1452446_a_at	transmembrane and ubiquitin-like domain containing 2	Tmub2	0.644444	1.56314	102150738	chr11:102146274-102150738	+	102146274	GO:0008150///GO:0016020///GO:0016021///GO:0005575///GO:0003674		NM_028076///NP_082352	1452446_a_at	72053	Mm.101274	BC016187	11			0.343188	5.63346	8	0.000490757	0.000490757	0.0181572	1	0.3	1	0.3	0.5	0.3	1	0.4	1
6647	1422388_at	vomeronasal 1 receptor, C8	V1rc8	0.644444	1.56314	57929296	chr6:57928387-57929296	-	57928387	GO:0007606///GO:0005575///GO:0004872		NM_053238///NP_444468	1422388_at	113865	Mm.431972	NM_053238	6			0.487625	3.9648	8	0.00414905	0.00414905	0.0612324	0.2	0.9	0.7	-0.2	0.6	0.3	0.8	1.4	1.1
3872	1419477_at	C-type lectin domain family 2, member d	Clec2d	0.633333	1.55114	129136552	chr6:129130639-129136552	+	129130639	GO:0006968///GO:0042270///GO:0045671///GO:0005886///GO:0016020///GO:0016021///GO:0005887///GO:0009897///GO:0005515///GO:0004872///GO:0004888///GO:0005488///GO:0005529///GO:0046703		NM_053109///NP_444339	1419477_at	93694	Mm.197536	NM_053109	6			0.5	3.8	8	0.00523666	0.00523666	0.069058	0.7	1.3	0.2	0.2	1.2	1	0.3	0.9	-0.1
36141	1445209_at	expressed sequence AU021745	AU021745	0.633333	1.55114	-1	chrNA:-1--1	NA	-1	NA		NA	1445209_at	105601	NA	BG068029	NA			0.526783	3.6068	8	0.0069137	0.0069137	0.079973	0.4	0.2	-0.2	0.8	1.5	0.7	0.6	1.3	0.4
33918	1442933_at	forkhead box K2	Foxk2	0.633333	1.55114	121171208	chr11:121121300-121171208	+	121121300	GO:0006350///GO:0006355///GO:0005634///GO:0000287///GO:0003677///GO:0003700///GO:0046872///GO:0043565		NM_001080932///NP_001074401	1442933_at	68837	Mm.209750	BB046659	11			0.357071	5.32106	8	0.000710125	0.000710125	0.0223655	1	0.3	0.7	1	0.2	0.4	1	0.2	0.9
40426	1454672_at	neurofilament, light polypeptide	Nefl	0.633333	1.55114	68705794	chr14:68701940-68705794	+	68701940	GO:0000226///GO:0014012///GO:0031133///GO:0040011///GO:0043524///GO:0045109///GO:0045110///GO:0048812///GO:0050772///GO:0050885///GO:0060052///GO:0060052///GO:0005882///GO:0005883///GO:0030424///GO:0005515///GO:0005198		NM_010910///NP_035040	1454672_at	18039	Mm.1956	BE952212	14			0.331663	5.72872	8	0.000439606	0.000439606	0.0170479	0.5	0.3	0.2	0.8	1.2	0.7	0.3	0.9	0.8
687	1416292_at	peroxiredoxin 3	Prdx3	0.633333	1.55114	60950441	chr19:60939968-60950441	-	60939968	GO:0001893///GO:0055114///GO:0045454///GO:0006979///GO:0030099///GO:0032496///GO:0042744///GO:0005739///GO:0004601///GO:0016491///GO:0042802///GO:0016209///GO:0051920		NM_007452///NP_031478	1416292_at	11757	Mm.29821	NM_007452	19			0.55	3.45455	8	0.00863682	0.00863682	0.0883888	1	1	1	-0.1	-0.1	-0.1	1	1	1
41256	1456047_at	phospholipase A2, group IVB (cytosolic)	Pla2g4b	0.633333	1.55114	119868768	chr2:119859168-119868768	+	119859168	GO:0008152///GO:0009395///GO:0016042///GO:0016020///GO:0005737///GO:0031410///GO:0005509///GO:0004620///GO:0004623///GO:0016787		NM_145378///NP_663353	1456047_at	211429	Mm.41467	BB151104	2			0.45	4.22222	8	0.002907	0.002907	0.050543	0.6	0.3	-0.2	0.8	0.5	1	1.3	0.4	1
27513	1434525_at	protein kinase N3	Pkn3	0.633333	1.55114	29946539	chr2:29934285-29946539	+	29934285	GO:0007165///GO:0006468///GO:0008150///GO:0005622///GO:0005575///GO:0005634///GO:0005737///GO:0000166///GO:0003674///GO:0004672///GO:0004674///GO:0004697///GO:0005524///GO:0016301///GO:0016740		NM_153805///NP_722500	1434525_at	263803	Mm.233843	BE447438	2			0.545436	3.48345	8	0.00827754	0.00827754	0.086458	0.7	0.2	1.3	0.1	-0.1	0.7	1.1	0.3	1.4
7517	1423258_at	synaptotagmin IX	Syt9	0.633333	1.55114	114692169	chr7:114514303-114692169	+	114514303	GO:0006810///GO:0016020///GO:0016021///GO:0008021///GO:0030054///GO:0031410///GO:0045202///GO:0005515///GO:0005509///GO:0005215///GO:0046872		NM_021889///NP_068689	1423258_at	60510	Mm.302793	BB559861	7			0.526783	3.6068	8	0.0069137	0.0069137	0.0799525	0.1	0.3	-0.1	1.2	1.4	0.6	0.6	1.2	0.4
23632	1429390_at	acid phosphatase-like 2	Acpl2	0.633333	1.55114	96789841	chr9:96723761-96789841	-	96723761	GO:0008150///GO:0005576///GO:0005575///GO:0003674///GO:0003993///GO:0016787		NM_153420///NP_700469	1429390_at	235534	Mm.233031	BB183525	9			0.331662	5.72872	8	0.000439606	0.000439606	0.0170625	0.3	1	1	0.8	0.5	0.5	0.5	1	0.1
41800	1456887_at	chemokine-like receptor 1	Cmklr1	0.633333	1.55114	114100399	chr5:114062363-114100399	-	114062363	GO:0007165///GO:0007186///GO:0005886///GO:0016020///GO:0016021///GO:0004871///GO:0004872///GO:0004930		NM_008153///NP_032179	1456887_at	14747	Mm.478375	AW228687	5			0.403113	4.71332	8	0.00151517	0.00151517	0.0346354	1	1	0.2	0.2	0.6	1.1	0.1	0.5	1
5742	1421483_at	LIM homeobox protein 4	Lhx4	0.633333	1.55114	157589157	chr1:157548823-157589157	-	157548823	GO:0006350///GO:0006355///GO:0006916///GO:0009887///GO:0008045///GO:0021526///GO:0045449///GO:0005622///GO:0005634///GO:0003677///GO:0003700///GO:0046872///GO:0008270///GO:0030528///GO:0043565		NM_010712///NP_034842	1421483_at	16872	Mm.103624	NM_010712	1			0.390512	4.8654	8	0.00124723	0.00124723	0.0307888	0.2	1	0.8	0.7	0.5	1.4	0.2	0.4	0.5
17093	1448917_at	mediator complex subunit 30	Med30	0.633333	1.55114	52561986	chr15:52543999-52561986	+	52543999	GO:0006350///GO:0008150///GO:0045449///GO:0005575///GO:0005634///GO:0005515///GO:0042802		NM_027212///NP_081488	1448917_at	69790	Mm.195562	NM_027212	15			0.45	4.22222	8	0.002907	0.002907	0.0505236	1	1	0.3	-0.1	1	0.3	1	1	0.2
12512	1428367_at	N-deacetylase/N-sulfotransferase (heparan glucosaminyl) 1	Ndst1	0.633333	1.55114	60873043	chr18:60845629-60873043	-	60845629	GO:0000165///GO:0000271///GO:0006476///GO:0006477///GO:0006477///GO:0006954///GO:0007224///GO:0009790///GO:0009887///GO:0007585///GO:0008543///GO:0030203///GO:0030900///GO:0030900///GO:0030901///GO:0048702///GO:0048703///GO:0016020///GO:0016021///GO:0005794///GO:0003824///GO:0015016///GO:0016740///GO:0016787		NM_008306///NP_032332	1428367_at	15531	Mm.181862	BI652065	18			0.438748	4.3305	8	0.00251028	0.00251028	0.0463432	0.1	0.2	0.3	1	1	1	1	1	0.1
29078	1436999_at	phosphotyrosine interaction domain containing 1	Pid1	0.633333	1.55114	84281220	chr1:84032868-84281220	-	84032868	GO:0008150///GO:0005575///GO:0005737///GO:0003674		NM_001003948///NP_001003948	1436999_at	98496	Mm.187470	AI504908	1			0.438748	4.3305	8	0.00251028	0.00251028	0.0463432	0.3	0.2	0.1	0.1	1	1	1	1	1
7428	1423169_at	TAF7 RNA polymerase II, TATA box binding protein (TBP)-associated factor	Taf7	0.633333	1.55114	37803858	chr18:37800144-37803858	-	37800144	GO:0006350///GO:0006366///GO:0006367///GO:0030520///GO:0045449///GO:0005634///GO:0005737///GO:0005669///GO:0005669///GO:0005515///GO:0003702///GO:0016251///GO:0035035		NM_011901///NM_175770///NP_036031///NP_786964	1423169_at	24074	Mm.236009	AV213552	18			0.403113	4.71332	8	0.00151517	0.00151517	0.0346529	0.4	1	0.8	0.5	0.7	1.4	0.1	0.6	0.2
7983	1423724_at	ZW10 interactor	Zwint	0.633333	1.55114	72132537	chr10:72117642-72132537	+	72117642	GO:0007049///GO:0007067///GO:0051301///GO:0000776///GO:0005634		NM_025635///NP_079911	1423724_at	52696	Mm.62876	BC027100	10			0.55	3.45455	8	0.00863682	0.00863682	0.0883487	-0.1	-0.1	1	-0.1	1	1	1	1	1
12397	1428141_at	golgi associated, gamma adaptin ear containing, ARF binding protein 2	Gga2	0.633333	1.55114	129164712	chr7:129130235-129164712	-	129130235	GO:0016192///GO:0006810///GO:0006886///GO:0008150///GO:0015031///GO:0005622///GO:0016020///GO:0005768///GO:0005794///GO:0005802///GO:0030117///GO:0030131///GO:0044431///GO:0005515///GO:0030306		NM_028758///NP_083034	1428141_at	74105	Mm.29619	AK004632	7			0.229129	8.29228	8	3.36973e-05	3.36973e-05	0.00430532	0.5	0.3	0.3	0.9	0.8	0.9	0.6	0.7	0.7
13712	1433670_at	epithelial membrane protein 2	Emp2	0.622222	1.53924	10314061	chr16:10281841-10314061	-	10281841	GO:0016020///GO:0016021		NM_007929///NP_031955	1433670_at	13731	Mm.246009	BE571790	16			0.210819	8.85438	8	2.0889e-05	2.0889e-05	0.00350229	1	0.6	0.6	0.8	0.5	0.5	0.8	0.5	0.3
18536	1450409_a_at	solute carrier family 48 (heme transporter), member 1	Slc48a1	0.622222	1.53924	97623119	chr15:97614795-97623119	+	97614795	GO:0006810///GO:0008150///GO:0016020///GO:0005764///GO:0016021///GO:0005575///GO:0005768///GO:0003674		NM_026353///NP_080629	1450409_a_at	67739	Mm.28955	BC022913	15			0.330824	5.64248	8	0.000485643	0.000485643	0.018042	0.1	0.8	0.5	0.3	1.1	0.4	1	0.8	0.6
21359	1454805_at	Wilms' tumour 1-associating protein	Wtap	0.622222	1.53924	13185405	chr17:13163885-13185405	-	13163885	GO:0006397///GO:0007049///GO:0007275///GO:0008380///GO:0005634///GO:0005654		NM_001113532///NM_001113533///NM_175394///NP_001107004///NP_001107005///NP_780603	1454805_at	60532	Mm.275521	AV141160	17			0.380059	4.91153	8	0.00117652	0.00117652	0.0298103	0.1	0.6	0.3	1	0.3	1	1	0.3	1
28691	1436360_at	zinc finger and SCAN domain containing 22	Zscan22	0.622222	1.53924	13493588	chr7:13483163-13493588	+	13483163	GO:0006350///GO:0008150///GO:0045449///GO:0005575///GO:0005634///GO:0003674///GO:0046872///GO:0008270		NM_001001447///NP_001001447	1436360_at	232878	Mm.40706	BB811893	7			0.299073	6.24152	8	0.00024798	0.00024798	0.0124545	0.5	0.2	0.1	0.8	0.8	0.9	0.9	0.8	0.6
34465	1443502_at	baculoviral IAP repeat-containing 7 (livin)	Birc7	0.622222	1.53924	180668714	chr2:180663727-180668714	+	180663727	GO:0006916///GO:0005575///GO:0003674		NM_001163247///NP_001156719///XM_283820///XM_914797///XP_283820///XP_919890	1443502_at	329581	Mm.187879	BB539598	2			0.544926	3.42554	8	0.00901394	0.00901394	0.0899618	0.2	-0.2	0.3	1.3	0.7	1.3	0.9	0.1	1
10497	1426238_at	bone morphogenetic protein 1	Bmp1	0.622222	1.53924	70920067	chr14:70874361-70920067	-	70874361	GO:0001503///GO:0006508///GO:0007275///GO:0030154///GO:0051216///GO:0005615///GO:0005509///GO:0004222///GO:0008237///GO:0008233///GO:0005125///GO:0046872///GO:0008083///GO:0008270///GO:0016787		NM_009755///NP_033885///NR_033241	1426238_at	12153	Mm.27757	L24755	14			0.449382	4.15385	8	0.00319205	0.00319205	0.0530061	1	0.1	0.2	1	1	1	0.1	0.2	1
9751	1425492_at	bone morphogenetic protein receptor, type 1A	Bmpr1a	0.622222	1.53924	35315732	chr14:35224253-35315732	-	35224253	GO:0001701///GO:0001707///GO:0001756///GO:0001880///GO:0002053///GO:0003007///GO:0006468///GO:0007389///GO:0007398///GO:0007399///GO:0007492///GO:0007507///GO:0009950///GO:0009952///GO:0009953///GO:0019827///GO:0021983///GO:0021998///GO:0030154///GO:0030324///GO:0030509///GO:0030509///GO:0035137///GO:0042475///GO:0048339///GO:0048339///GO:0048352///GO:0048368///GO:0048378///GO:0048382///GO:004856…		NM_009758///NP_033888	1425492_at	12166	Mm.237825	BM939768	14			0.452155	4.12838	8	0.00330584	0.00330584	0.0542368	0.1	0.1	1	1	0.3	0.1	1	1	1
7989	1423730_at	CLPTM1-like	Clptm1l	0.622222	1.53924	73758053	chr13:73741748-73758053	+	73741748	GO:0006915///GO:0008150///GO:0016020///GO:0016021///GO:0005575///GO:0003674		NM_146047///NP_666159	1423730_at	218335	Mm.30099	BC026562	13			0.449382	4.15385	8	0.00319205	0.00319205	0.0530061	0.2	1	1	0.1	1	1	0.2	0.1	1
669	1416274_at	cystinosis, nephropathic	Ctns	0.622222	1.53924	73012521	chr11:72996634-73012521	-	72996634	GO:0006810///GO:0015811///GO:0015811///GO:0016020///GO:0005764///GO:0016021///GO:0015184///GO:0015184		NM_031251///NP_112541	1416274_at	83429	Mm.259852	NM_031251	11			0.463081	4.03097	8	0.00378296	0.00378296	0.0583499	1	0.3	1	1	-0.1	1	1	0.1	0.3
19122	1450995_at	folate receptor 1 (adult)	Folr1	0.622222	1.53924	109019197	chr7:109006844-109019197	-	109006844	GO:0006620///GO:0046655///GO:0005886///GO:0016020///GO:0005624///GO:0031225///GO:0004872///GO:0005542///GO:0008517		NM_008034///NP_032060	1450995_at	14275	Mm.2135	BG245669	7			0.319287	5.84635	8	0.000384364	0.000384364	0.0156596	0.5	0.3	1	0.7	0.4	1	0.9	0.7	0.1
10535	1426276_at	interferon induced with helicase C domain 1	Ifih1	0.622222	1.53924	62484312	chr2:62433849-62484312	-	62433849	GO:0009615///GO:0006955///GO:0042981///GO:0045087///GO:0005622///GO:0005634///GO:0005737///GO:0000166///GO:0005515///GO:0003676///GO:0003677///GO:0003723///GO:0004386///GO:0046872///GO:0005524///GO:0008270///GO:0016787		NM_001164477///NM_027835///NP_001157949///NP_082111	1426276_at	71586	Mm.136224	AY075132	2			0.449382	4.15385	8	0.00319205	0.00319205	0.0529671	1	0.2	1	1	0.2	0.1	1	0.1	1
16831	1448655_at	low density lipoprotein receptor-related protein 1	Lrp1	0.622222	1.53924	127058204	chr10:126975213-127058204	-	126975213	GO:0006897///GO:0007275///GO:0030178///GO:0043277///GO:0005886///GO:0016020///GO:0016021///GO:0005624///GO:0005634///GO:0005737///GO:0005905///GO:0005509///GO:0004872///GO:0046872		NM_008512///NP_032538	1448655_at	16971	Mm.271854	NM_008512	10			0.449382	4.15385	8	0.00319205	0.00319205	0.0529671	1	0.1	1	0.2	1	1	0.2	0.1	1
1987	1417592_at	mechanistic target of rapamycin (serine/threonine kinase)	Mtor	0.622222	1.53924	147931793	chr4:147822690-147931793	+	147822690	GO:0006468///GO:0007281///GO:0010592///GO:0016242///GO:0018107///GO:0030030///GO:0030030///GO:0030838///GO:0030838///GO:0031529///GO:0032314///GO:0032868///GO:0043200///GO:0045792///GO:0045792///GO:0045859///GO:0046777///GO:0050731///GO:0051496///GO:0016020///GO:0005739///GO:0005783///GO:0005634///GO:0005741///GO:0005794///GO:0031931///GO:0031932///GO:0000166///GO:0005515///GO:0005515///GO:000467…		NM_020009///NP_064393	1417592_at	56717	Mm.21158	NM_020009	4			0.327024	5.70805	8	0.000450185	0.000450185	0.0173093	0.9	1	0.3	1	0.3	0.5	0.9	0.2	0.5
13527	1432517_a_at	nicotinamide N-methyltransferase	Nnmt	0.622222	1.53924	48413182	chr9:48399994-48413182	-	48399994	GO:0005737///GO:0008112///GO:0008168///GO:0016740		NM_010924///NP_035054	1432517_a_at	18113	Mm.458542	AK006371	9			0.356293	5.23914	8	0.000784111	0.000784111	0.0236708	0.3	1	0.4	1	0.6	1	0.2	0.9	0.2
31893	1440849_at	RAS protein-specific guanine nucleotide-releasing factor 2	Rasgrf2	0.622222	1.53924	92901449	chr13:92020012-92901449	-	92020012	GO:0007264///GO:0035023///GO:0051056///GO:0005886///GO:0005622///GO:0016020///GO:0005783///GO:0005737///GO:0005509///GO:0005085///GO:0005089		NM_009027///NP_033053	1440849_at	19418	Mm.248630	AV327187	13			0.481606	3.87592	8	0.00470182	0.00470182	0.064869	-0.1	0.7	1	1	0.7	1.3	-0.1	0.4	0.7
19261	1451134_a_at	TM2 domain containing 2	Tm2d2	0.622222	1.53924	26133731	chr8:26127682-26133731	+	26127682	GO:0008150///GO:0016020///GO:0016021///GO:0005575///GO:0003674		NM_027194///NP_081470	1451134_a_at	69742	Mm.28626	BC026789	8			0.449382	4.15385	8	0.00319205	0.00319205	0.0529671	1	1	1	1	1	0.1	0.2	0.1	0.2
16724	1448548_at	tubby like protein 4	Tulp4	0.622222	1.53924	6240637	chr17:6106829-6240637	+	6106829	GO:0019941///GO:0007242///GO:0008150///GO:0005737///GO:0003674		NM_001033529///NM_001103181///NM_054040///NP_001028701///NP_001096651///NP_473381	1448548_at	68842	Mm.449307	NM_054040	17			0.460374	4.05467	8	0.0036604	0.0036604	0.0571831	1	1	1	0.3	1	0.2	-0.1	1	0.2
903	1416508_at	mediator of RNA polymerase II transcription, subunit 28 homolog (yeast)	Med28	0.611111	1.52744	45920523	chr5:45911467-45920523	+	45911467	GO:0006350///GO:0008150///GO:0045449///GO:0016020///GO:0005575///GO:0005634///GO:0005737///GO:0005515///GO:0003779		NM_025895///NP_080171	1416508_at	66999	Mm.283045	AK005130	5			0.470225	3.89885	8	0.00455205	0.00455205	0.0640568	1	1	1	0.2	0.2	0.2	1	1	-0.1
4896	1420637_at	phosphoribosyl pyrophosphate synthetase 2	Prps2	0.611111	1.52744	163820631	chrX:163784264-163820631	-	163784264	GO:0008150///GO:0009116///GO:0009156///GO:0009165///GO:0044249///GO:0005575///GO:0000166///GO:0000287///GO:0003674///GO:0004749///GO:0046872///GO:0005524///GO:0016301///GO:0016740		NM_026662///NP_080938	1420637_at	110639	Mm.272955	BC024942	X			0.329562	5.56294	8	0.000532831	0.000532831	0.0191637	0.7	1.3	0.5	0.3	0.7	0.4	0.4	0.9	0.3
32489	1441466_at	transformer 2 beta homolog (Drosophila)	Tra2b	0.611111	1.52744	22266002	chr16:22245813-22266002	-	22245813	GO:0006397///GO:0008380///GO:0005634///GO:0000166///GO:0003676///GO:0003723		NM_009186///NP_033212	1441466_at	20462	Mm.210352	BG066615	16			0.442844	4.1399	8	0.00325381	0.00325381	0.053578	1	0.5	0.1	0.5	1.2	-0.1	0.4	1	0.9
23540	1429267_at	acyl-CoA thioesterase 11	Acot11	0.611111	1.52744	106472436	chr4:106417165-106472436	-	106417165	GO:0006631///GO:0007242///GO:0009409///GO:0005737///GO:0004091///GO:0016291///GO:0016787		NM_025590///NP_079866	1429267_at	329910	Mm.222956	AW060409	4			0.48074	3.81356	8	0.00513652	0.00513652	0.0682162	0.9	-0.3	0.6	1.1	0.4	1	1.1	0.1	0.6
7381	1423122_at	arginine vasopressin-induced 1	Avpi1	0.611111	1.52744	42203483	chr19:42197764-42203483	-	42197764	GO:0000187///GO:0007049///GO:0005575///GO:0003674		NM_027106///NP_081382	1423122_at	69534	Mm.30060	BI649826	19			0.289156	6.3403	8	0.000222918	0.000222918	0.0115694	0.9	0.2	0.2	0.9	0.6	0.5	1	0.6	0.6
16989	1448813_at	arylacetamide deacetylase (esterase)	Aadac	0.611111	1.52744	59844079	chr3:59835709-59844079	+	59835709	GO:0008152///GO:0008150///GO:0010898///GO:0016020///GO:0016021///GO:0005783///GO:0005575///GO:0005792///GO:0004091///GO:0004806///GO:0004806///GO:0016298///GO:0016787///GO:0017171		NM_023383///NP_075872	1448813_at	67758	Mm.24547	NM_023383	3			0.385501	4.75572	8	0.00143468	0.00143468	0.0337182	0.5	1	0.1	0.3	1	1	0.4	1	0.2
27752	1434952_at	COX4 neighbor	Cox4nb	0.611111	1.52744	123192012	chr8:123177813-123192012	-	123177813	GO:0008150///GO:0005739///GO:0003674		NM_010926///NP_035056	1434952_at	18117	Mm.2136	BI734783	8			0.503598	3.64047	8	0.0065845	0.0065845	0.0775372	1.1	0.4	1.4	0.7	0.4	1	0.1	-0.2	0.6
36414	1445484_at	cytochrome c, somatic	Cycs	0.611111	1.52744	50516473	chr6:50512561-50516473	-	50512561	GO:0006915///GO:0022900///GO:0006810///GO:0008635///GO:0042743///GO:0043065///GO:0005739///GO:0005829///GO:0005625///GO:0070469///GO:0009055///GO:0046872///GO:0005506///GO:0020037		NM_007808///NP_031834	1445484_at	13063	Mm.35389	BB741727	6			0.50111	3.65855	8	0.00641467	0.00641467	0.0765973	-0.1	1.4	0.4	0.3	1.2	0.5	0.3	1.1	0.4
31968	1440926_at	FMS-like tyrosine kinase 1	Flt1	0.611111	1.52744	148537564	chr5:148373771-148537564	-	148373771	GO:0001525///GO:0001569///GO:0006468///GO:0007169///GO:0007275///GO:0016477///GO:0018108///GO:0030154///GO:0048010///GO:0048010///GO:0016020///GO:0016021///GO:0005887///GO:0000166///GO:0005515///GO:0004672///GO:0004713///GO:0004714///GO:0004872///GO:0019838///GO:0005021///GO:0005524///GO:0042802///GO:0016301///GO:0016740		NM_010228///NP_034358	1440926_at	14254	Mm.389712	BB555042	5			0.544161	3.3691	8	0.00979863	0.00979863	0.0940472	-0.1	1	0.5	0.3	1.5	0.9	-0.2	0.8	0.8
1735	1417340_at	glutaredoxin 3	Glrx3	0.611111	1.52744	144660277	chr7:144629330-144660277	+	144629330	GO:0045454///GO:0005737///GO:0009055///GO:0015035		NM_023140///NP_075629	1417340_at	30926	Mm.267692	NM_023140	7			0.470225	3.89885	8	0.00455205	0.00455205	0.0640368	0.2	1	1	0.2	1	1	0.2	1	-0.1
5493	1421234_at	HNF1 homeobox A	Hnf1a	0.611111	1.52744	115421071	chr5:115398988-115421071	-	115398988	GO:0001824///GO:0001889///GO:0001890///GO:0008104///GO:0006338///GO:0006350///GO:0006355///GO:0006357///GO:0006633///GO:0006699///GO:0006783///GO:0006979///GO:0050796///GO:0008203///GO:0009749///GO:0015721///GO:0015908///GO:0030073///GO:0030111///GO:0030326///GO:0031018///GO:0042593///GO:0043691///GO:0045449///GO:0045453///GO:0045893///GO:0045893///GO:0045893///GO:0045941///GO:0045941///GO:004594…		NM_009327///NP_033353	1421234_at	21405	Mm.332607	NM_009327	5			0.520683	3.52101	8	0.00783427	0.00783427	0.0842072	1	-0.3	0.5	0.8	-0.1	0.6	1.3	1	0.7
28645	1436293_x_at	immunoglobulin-like domain containing receptor 2	Ildr2	0.611111	1.52744	168246962	chr1:168184269-168246962	+	168184269	GO:0009749///GO:0030073///GO:0030154///GO:0031016///GO:0048873		NM_001164528///NP_001158000///XM_001473525///XM_001479680///XP_001473575///XP_001479730	1436293_x_at	100039795	Mm.101743	AI852300	1			0.378961	4.83779	8	0.00129175	0.00129175	0.0312885	1	0.3	1	0.3	0.5	0.2	1	0.2	1
17222	1449046_a_at	Josephin domain containing 2	Josd2	0.611111	1.52744	51727021	chr7:51723425-51727021	+	51723425	GO:0008150///GO:0005575///GO:0003674		NM_025368///NP_079644	1449046_a_at	66124	Mm.358691	NM_025368	7			0.271314	6.75725	8	0.00014398	0.00014398	0.0088229	0.9	0.3	0.7	0.8	0.2	0.6	0.6	1	0.4
11638	1427379_at	patatin-like phospholipase domain containing 6	Pnpla6	0.611111	1.52744	3544267	chr8:3515383-3544267	+	3515383	GO:0001525///GO:0008152///GO:0006629///GO:0009887///GO:0016042///GO:0046470///GO:0016020///GO:0016021///GO:0005783///GO:0005624///GO:0005789///GO:0004091///GO:0004622///GO:0016787		NM_001122818///NM_015801///NP_001116290///NP_056616	1427379_at	50767	Mm.23085	BC020092	8			0.280377	6.53882	8	0.000180579	0.000180579	0.0102832	0.1	0.6	0.5	1	0.6	0.7	1	0.6	0.4
17086	1448910_at	peroxisomal trans-2-enoyl-CoA reductase	Pecr	0.611111	1.52744	72330888	chr1:72305748-72330888	-	72305748	GO:0008152///GO:0055114///GO:0006633///GO:0008610///GO:0030497///GO:0005739///GO:0005777///GO:0003824///GO:0005488///GO:0016491///GO:0019166		NM_023523///NP_076012	1448910_at	111175	Mm.281738	NM_023523	1			0.462181	3.9667	8	0.004138	0.004138	0.0614312	0.1	1	0.1	0.1	1	1	0.2	1	1
22813	1428154_s_at	phosphatidic acid phosphatase type 2 domain containing 1B	Ppapdc1b	0.611111	1.52744	26835359	chr8:26830519-26835359	+	26830519	GO:0008150///GO:0016020///GO:0016021///GO:0005575///GO:0003674///GO:0003824///GO:0008195///GO:0016787		NM_028000///NP_082276	1428154_s_at	71910	Mm.385055	AK007542	8			0.391933	4.67768	8	0.00158665	0.00158665	0.0356905	1	0.3	1	0.1	0.6	1	0.2	0.3	1
2358	1417963_at	phospholipid transfer protein	Pltp	0.611111	1.52744	164683208	chr2:164665017-164683208	-	164665017	GO:0006810///GO:0006869///GO:0005576///GO:0008289		NM_011125///NP_035255	1417963_at	18830	Mm.6105	NM_011125	2			0.202759	9.04195	8	1.79082e-05	1.79082e-05	0.00325676	0.6	0.3	0.4	1	0.6	0.7	0.7	0.5	0.7
21246	1454368_at	proteasome (prosome, macropain) 26S subunit, non-ATPase, 7	Psmd7	0.611111	1.52744	110112382	chr8:110104280-110112382	-	110104280	GO:0000502		NM_010817///NP_034947	1454368_at	17463	Mm.18347	AK012463	8			0.340751	5.38028	8	0.000661419	0.000661419	0.0215851	1	0.9	0.6	0.6	0.9	0.9	0.1	0.2	0.3
6840	1422581_at	protein inhibitor of activated STAT 1	Pias1	0.611111	1.52744	62828686	chr9:62727883-62828686	-	62727883	GO:0000122///GO:0019941///GO:0006350///GO:0007259///GO:0045449///GO:0005634///GO:0005515///GO:0003676///GO:0003677///GO:0003714///GO:0046872///GO:0008270		NM_019663///NP_062637	1422581_at	56469	Mm.431253	NM_019663	9			0.462181	3.9667	8	0.004138	0.004138	0.061411	0.1	1	1	0.1	0.2	0.1	1	1	1
23427	1429114_at	SEC14 and spectrin domains 1	Sestd1	0.611111	1.52744	77118682	chr2:77024133-77118682	-	77024133	GO:0005515		NM_175465///NP_780674	1429114_at	228071	Mm.27120	AV276619	2			0.422624	4.33798	8	0.00248515	0.00248515	0.0460109	1	1	0.3	-0.2	0.4	1	0.5	0.5	1
29189	1437193_s_at	small nuclear ribonucleoprotein B	Snrpb	0.611111	1.52744	130005100	chr2:129997371-130005100	-	129997371	GO:0006397///GO:0008380///GO:0030529///GO:0005634///GO:0005737///GO:0005681///GO:0071204///GO:0005515///GO:0003723///GO:0071208		NM_009225///NP_033251	1437193_s_at	20638	Mm.88216	AU018828	2			0.48074	3.81356	8	0.00513652	0.00513652	0.0682162	1	1	1	0.2	0.2	0.3	-0.2	1	1
28090	1435474_at	TAF5 RNA polymerase II, TATA box binding protein (TBP)-associated factor	Taf5	0.611111	1.52744	47157969	chr19:47142237-47157969	+	47142237	GO:0006350///GO:0008150///GO:0045449///GO:0005634///GO:0005669///GO:0003677///GO:0030528		NM_177342///NP_796316	1435474_at	226182	Mm.301522	AV117817	19			0.50111	3.65855	8	0.00641467	0.00641467	0.0765973	-0.1	0.2	0.1	1.1	1.4	0.5	0.5	0.8	1
22583	1460638_at	tyrosyl-tRNA synthetase	Yars	0.611111	1.52744	128896851	chr4:128867038-128896851	+	128867038	GO:0006412///GO:0006418///GO:0006437///GO:0008150///GO:0005575///GO:0005737///GO:0000049///GO:0000166///GO:0003674///GO:0003723///GO:0004812///GO:0004831///GO:0005524///GO:0016874		NM_134151///NP_598912	1460638_at	107271	Mm.145488	NM_134151	4			0.301846	6.07373	8	0.000297984	0.000297984	0.0135614	0.7	0.6	0.2	0.5	0.4	1	1.1	0.7	0.3
20124	1451997_at	zinc finger protein 426	Zfp426	0.611111	1.52744	20297190	chr9:20272992-20297190	-	20272992	GO:0006350///GO:0006355///GO:0008150///GO:0045449///GO:0005622///GO:0005575///GO:0005634///GO:0003674///GO:0003676///GO:0003677///GO:0046872///GO:0008270		NM_001110309///NM_146221///NP_001103779///NP_666333	1451997_at	235028	Mm.297660	BC024805	9			0.337062	5.43915	8	0.000616597	0.000616597	0.0206299	0.9	1.2	0.3	0.9	0.7	0.5	0.5	0.2	0.3
3148	1418753_at	glutamine fructose-6-phosphate transaminase 2	Gfpt2	0.611111	1.52744	49652122	chr11:49607656-49652122	+	49607656	GO:0008152///GO:0005975///GO:0006541///GO:0016051///GO:0005737///GO:0004360///GO:0005529///GO:0008483///GO:0016740		NM_013529///NP_038557	1418753_at	14584	Mm.24402	NM_013529	11			0.261937	6.99913	8	0.000112736	0.000112736	0.00798197	0.8	0.5	0.9	0.5	0.1	0.8	0.5	0.5	0.9
20876	1452823_at	glutathione S-transferase kappa 1	Gstk1	0.611111	1.52744	42200440	chr6:42195933-42200440	+	42195933	GO:0006749///GO:0005739///GO:0005743///GO:0030288///GO:0004364///GO:0004602///GO:0015035///GO:0016740		NM_029555///NP_083831	1452823_at	76263	Mm.267014	AK002661	6			0.462181	3.9667	8	0.004138	0.004138	0.0613303	0.1	1	1	0.1	1	1	0.2	0.1	1
926	1416531_at	glutathione S-transferase omega 1	Gsto1	0.611111	1.52744	47939278	chr19:47929478-47939278	+	47929478	GO:0008152///GO:0005737///GO:0004364///GO:0016740		NM_010362///NP_034492	1416531_at	14873	Mm.378931	NM_010362	19			0.0781736	23.4521	8	1.16195e-08	1.16195e-08	4.36709e-05	0.6	0.6	0.5	0.7	0.6	0.5	0.7	0.7	0.6
1231	1416836_at	low-density lipoprotein receptor-related protein 10	Lrp10	0.611111	1.52744	55089128	chr14:55082983-55089128	+	55082983	GO:0006629///GO:0006869///GO:0006897///GO:0016020///GO:0016021///GO:0005905///GO:0004872///GO:0005041		NM_022993///NP_075369	1416836_at	65107	Mm.472719	BC011058	14			0.462181	3.9667	8	0.004138	0.004138	0.0613303	0.1	1	0.1	1	1	1	0.1	0.2	1
17045	1448869_a_at	mitochondrial ribosomal protein S16	Mrps16	0.611111	1.52744	21212777	chr14:21210452-21212777	-	21210452	GO:0006412///GO:0008150///GO:0005622///GO:0030529///GO:0005739///GO:0005840///GO:0003674///GO:0003735		NM_025440///NP_079716	1448869_a_at	66242	Mm.23747	NM_025440	14			0.462181	3.9667	8	0.004138	0.004138	0.0613303	1	1	1	0.1	0.1	1	0.2	0.1	1
2955	1418560_at	pyruvate dehydrogenase E1 alpha 1	Pdha1	0.611111	1.52744	156576268	chrX:156560150-156576268	-	156560150	GO:0008152///GO:0006096///GO:0055114///GO:0005739///GO:0043231///GO:0004738///GO:0004739///GO:0016491///GO:0016624		NM_008810///NP_032836	1418560_at	18597	Mm.34775	NM_008810	X			0.462181	3.9667	8	0.004138	0.004138	0.0613303	1	1	1	1	0.1	1	0.2	0.1	0.1
8290	1424031_at	sorting nexin 11	Snx11	0.6	1.51572	96638869	chr11:96628862-96638869	-	96628862	GO:0006810///GO:0007154///GO:0008150///GO:0015031///GO:0005575///GO:0005515///GO:0003674///GO:0035091		NM_001163389///NM_028965///NP_001156861///NP_083241	1424031_at	74479	Mm.270781	BC014719	11			0.3937	4.57201	8	0.00182099	0.00182099	0.039016	1	1	0.7	0.2	0.2	1	0.1	0.3	0.9
27002	1433637_at	aarF domain containing kinase 2	Adck2	0.6	1.51572	39538768	chr6:39523874-39538768	+	39523874	GO:0008150///GO:0016020///GO:0005739///GO:0016021///GO:0005575///GO:0000166///GO:0003674///GO:0004674///GO:0005524///GO:0016301///GO:0016740		NM_178873///NP_849204	1433637_at	57869	Mm.247957	BB361025	6			0.412311	4.36564	8	0.00239444	0.00239444	0.0448657	0.2	1	0.8	0.3	0.1	1	0.1	1	0.9
7998	1423739_x_at	amyloid beta (A4) precursor-like protein 2	Aplp2	0.6	1.51572	31019400	chr9:30957141-31019400	-	30957141	GO:0001967///GO:0006878///GO:0007176///GO:0009790///GO:0007617///GO:0007626///GO:0030198///GO:0030900///GO:0030901///GO:0050885///GO:0005886///GO:0016020///GO:0016021///GO:0005634///GO:0003677///GO:0005488		NM_001102455///NM_001102456///NM_009691///NP_001095925///NP_001095926///NP_033821	1423739_x_at	11804	Mm.19133	U15571	9			0.484768	3.71312	8	0.00592973	0.00592973	0.0733709	1	1	0.3	1	1	0.1	-0.1	1	0.1
8744	1424485_at	angiopoietin-like 3	Angptl3	0.6	1.51572	98704879	chr4:98697645-98704879	+	98697645	GO:0007165///GO:0006641///GO:0010519///GO:0042632///GO:0048844///GO:0055090///GO:0055091///GO:0005576///GO:0005102///GO:0004857		NM_013913///NP_038941	1424485_at	30924	Mm.28341	BC019491	4			0.482183	3.73303	8	0.00576268	0.00576268	0.0722755	0.2	0.1	0.2	1	1	1	-0.1	1	1
1465	1417070_at	cytochrome P450, family 4, subfamily v, polypeptide 3	Cyp4v3	0.6	1.51572	46418550	chr8:46391155-46418550	-	46391155	GO:0055114///GO:0008150///GO:0016020///GO:0016021///GO:0005783///GO:0005575///GO:0009055///GO:0003674///GO:0004497///GO:0046872///GO:0005506///GO:0016491///GO:0020037		NM_133969///NP_598730	1417070_at	102294	Mm.245297	NM_133969	8			0.507445	3.54719	8	0.00754034	0.00754034	0.0830469	1	0.3	1	1	0.4	1	-0.1	1	-0.2
9878	1425619_s_at	desmoglein 2	Dsg2	0.6	1.51572	20763027	chr18:20716616-20763027	+	20716616	GO:0007155///GO:0007156///GO:0005886///GO:0016020///GO:0016021///GO:0030054///GO:0030057///GO:0005515///GO:0005509		NM_007883///NP_031909	1425619_s_at	13511	Mm.345891	AB072269	18			0.390512	4.60933	8	0.00173419	0.00173419	0.0378942	0.3	1	1	0.5	0.2	0.2	0.2	1	1
2454	1418059_at	EGF, latrophilin seven transmembrane domain containing 1	Eltd1	0.6	1.51572	151208045	chr3:151100845-151208045	+	151100845	GO:0007165///GO:0007166///GO:0007186///GO:0007218///GO:0005886///GO:0016020///GO:0016021///GO:0005509///GO:0004871///GO:0004872///GO:0004888///GO:0004930		NM_133222///NP_573485	1418059_at	170757	Mm.317261	BC017134	3			0.494975	3.63655	8	0.00662195	0.00662195	0.0778156	1	1	1	-0.1	0.3	1	1	0.3	-0.1
41257	1456050_at	expressed sequence C80998	C80998	0.6	1.51572	-1	chrNA:-1--1	NA	-1	NA		NA	1456050_at	97819	Mm.441767	BG066927	NA			0.406202	4.43129	8	0.00219322	0.00219322	0.0430446	0.8	-0.3	1	0.6	0.4	0.5	1	0.5	0.9
38428	1447530_at	factor 8-associated gene A	F8a	0.6	1.51572	70476134	chrX:70473644-70476134	+	70473644	NA		NM_007978///NP_032004	1447530_at	14070	Mm.165807	BB274927	X			0.384057	4.6868	8	0.00156801	0.00156801	0.0354479	1	-0.2	0.7	0.4	0.3	1	0.8	0.6	0.8
10058	1425799_at	flavin containing monooxygenase 4	Fmo4	0.6	1.51572	164742680	chr1:164724013-164742680	-	164724013	GO:0055114///GO:0008150///GO:0016020///GO:0016021///GO:0005783///GO:0005575///GO:0005792///GO:0031227///GO:0003674///GO:0004497///GO:0004499///GO:0016491///GO:0050660///GO:0050661		NM_144878///NP_659127	1425799_at	226564	Mm.155164	AF461145	1			0.455522	3.95151	8	0.00422703	0.00422703	0.061817	-0.1	1	1	1	0.7	0.1	0.3	1.1	0.3
22521	1460434_at	FUN14 domain containing 2	Fundc2	0.6	1.51572	72642496	chrX:72627737-72642496	+	72627737	GO:0008150///GO:0005575///GO:0003674		NM_026126///NP_080402	1460434_at	67391	Mm.126404	AI510221	X			0.512347	3.51324	8	0.0079239	0.0079239	0.0849076	0.6	0.9	0.8	-0.5	0.1	1	0.5	1.1	0.9
44716	1459864_at	G protein-coupled receptor 146	Gpr146	0.6	1.51572	139872363	chr5:139856620-139872363	+	139856620	GO:0007165///GO:0007186///GO:0008150///GO:0005886///GO:0016020///GO:0016021///GO:0005575///GO:0003674///GO:0004871///GO:0004872///GO:0004930		NM_001038703///NM_030258///NP_001033792///NP_084534	1459864_at	80290	Mm.270003	BB520532	5			0.47697	3.77383	8	0.00543586	0.00543586	0.0700264	-0.1	1	0.2	1	0.4	0.8	0.3	0.4	1.4
20272	1452145_at	hexose-6-phosphate dehydrogenase (glucose 1-dehydrogenase)	H6pd	0.6	1.51572	149383132	chr4:149353589-149383132	-	149353589	GO:0008152///GO:0005975///GO:0006006///GO:0006098///GO:0055114///GO:0005783///GO:0005792///GO:0003824///GO:0004345///GO:0005488///GO:0016491///GO:0016787///GO:0017057///GO:0047936		NM_173371///NP_775547	1452145_at	100198	Mm.22183	BC027358	4			0.474342	3.79473	8	0.00527611	0.00527611	0.0692946	0.1	0.1	1	1	0.1	1	1	0.1	1
18867	1450740_a_at	microtubule-associated protein, RP/EB family, member 1	Mapre1	0.6	1.51572	153599050	chr2:153567022-153599050	+	153567022	GO:0007049///GO:0007067///GO:0051301///GO:0005737///GO:0005794///GO:0005856///GO:0005874///GO:0005881///GO:0031253///GO:0042995///GO:0005515///GO:0008017///GO:0051010		NM_007896///NP_031922	1450740_a_at	13589	Mm.143877	BM228525	2			0.482183	3.73303	8	0.00576268	0.00576268	0.0722755	0.2	0.1	0.2	1	1	1	-0.1	1	1
21358	1454804_at	nuclear protein localization 4 homolog (S. cerevisiae)	Nploc4	0.6	1.51572	120298982	chr11:120241684-120298982	-	120241684	GO:0008150///GO:0005622///GO:0005783///GO:0005575///GO:0005634///GO:0005737///GO:0003674///GO:0046872///GO:0008270		NM_199469///NP_955763	1454804_at	217365	Mm.309520	BB464493	11			0.482183	3.73303	8	0.00576268	0.00576268	0.0722554	0.2	1	1	0.1	1	-0.1	0.2	1	1
31385	1440338_at	phosphodiesterase 12	Pde12	0.6	1.51572	27489332	chr14:27483602-27489332	-	27483602	GO:0008150///GO:0005739///GO:0003674///GO:0016787		NM_178668///NP_848783	1440338_at	211948	Mm.290758	BM933532	14			0.3	6	8	0.000323393	0.000323393	0.0142296	0.6	0.2	0.3	0.8	1	1	0.7	0.3	0.5
11082	1426823_s_at	proteasome (prosome, macropain) activator subunit 4	Psme4	0.6	1.51572	30780361	chr11:30671774-30780361	+	30671774	GO:0007275///GO:0007283///GO:0030154///GO:0000502///GO:0005634///GO:0005488		NM_134013///NP_598774	1426823_s_at	103554	Mm.478879	BM195254	11			0.484768	3.71312	8	0.00592973	0.00592973	0.0733709	1	0.1	1	1	1	-0.1	0.1	0.3	1
35353	1444409_at	rabphilin 3A-like (without C2 domains)	Rph3al	0.6	1.51572	75724528	chr11:75645659-75724528	-	75645659	GO:0006886///GO:0006887///GO:0045744///GO:0017158///GO:0042593///GO:0016020///GO:0005575///GO:0005737///GO:0031410///GO:0005515///GO:0046872///GO:0008270///GO:0017137		NM_029548///NP_083824	1444409_at	380714	Mm.425697	BQ176035	11			0.3	6	8	0.000323393	0.000323393	0.0142296	0.3	0.5	0.6	1	0.2	0.5	0.4	0.9	1
15190	1437503_a_at	shisa homolog 5 (Xenopus laevis)	Shisa5	0.6	1.51572	108960238	chr9:108941140-108960238	+	108941140	GO:0006915///GO:0006917///GO:0016020///GO:0016021///GO:0005783///GO:0005634///GO:0005635		NM_025858///NM_026381///NP_080134///NP_080657	1437503_a_at	66940	Mm.196533	BB533076	9			0.396863	4.53557	8	0.00191029	0.00191029	0.0399426	0.1	0.4	1	1	0.4	1	1	0.4	0.1
2575	1418180_at	trans-acting transcription factor 1	Sp1	0.6	1.51572	102266835	chr15:102236746-102266835	+	102236746	GO:0001503///GO:0001701///GO:0001829///GO:0001889///GO:0001892///GO:0006350///GO:0006355///GO:0030219///GO:0030324///GO:0043353///GO:0045449///GO:0045893///GO:0045893///GO:0045944///GO:0045944///GO:0048596///GO:0048706///GO:0060136///GO:0060216///GO:0005622///GO:0005634///GO:0005737///GO:0003676///GO:0003677///GO:0003677///GO:0003690///GO:0003700///GO:0003700///GO:0046872///GO:0008270///GO:0016563		NM_013672///NP_038700	1418180_at	20683	Mm.4618	BG916549	15			0.187083	9.62141	8	1.13143e-05	1.13143e-05	0.00246515	0.6	0.7	0.9	0.6	0.6	0.8	0.5	0.3	0.4
18515	1450388_s_at	twisted gastrulation homolog 1 (Drosophila)	Twsg1	0.6	1.51572	66300527	chr17:66272405-66300527	-	66272405	GO:0001503///GO:0001707///GO:0007275///GO:0009790///GO:0009888///GO:0007435///GO:0030097///GO:0030154///GO:0030509///GO:0030513///GO:0030514///GO:0030514///GO:0030900///GO:0030900///GO:0043010///GO:0045668///GO:0005576///GO:0005615///GO:0005515		NM_023053///NP_075540	1450388_s_at	65960	Mm.10153	BC004850	17			0.492443	3.65525	8	0.00644531	0.00644531	0.0768209	0.3	1	1	1	1	-0.2	0.2	1	0.1
39058	1452916_at	WW domain binding protein 7	Wbp7	0.6	1.51572	31373745	chr7:31353873-31373745	-	31353873	GO:0006350///GO:0008150///GO:0016568///GO:0045449///GO:0005634///GO:0035097///GO:0005515///GO:0003677///GO:0046872///GO:0008168///GO:0008270///GO:0016740///GO:0018024///GO:0042800		NM_029274///NP_083550	1452916_at	75410	Mm.168688	AK011392	7			0.430116	4.18492	8	0.00305897	0.00305897	0.0518266	1	1	0.1	1	-0.1	1	0.5	0.3	0.6
19449	1451322_at	carboxymethylenebutenolidase-like (Pseudomonas)	Cmbl	0.6	1.51572	31519874	chr15:31498666-31519874	+	31498666	GO:0008150///GO:0005575///GO:0003674///GO:0016787		NM_181588///NP_853619	1451322_at	69574	Mm.28108	BC024580	15			0.474342	3.79473	8	0.00527611	0.00527611	0.0691336	1	0.1	1	0.1	1	1	0.1	0.1	1
9311	1425052_at	isochorismatase domain containing 1	Isoc1	0.6	1.51572	58839224	chr18:58819135-58839224	+	58819135	GO:0008152///GO:0008150///GO:0005777///GO:0003674///GO:0003824		NM_025478///NP_079754	1425052_at	66307	Mm.182574	AK010892	18			0.474342	3.79473	8	0.00527611	0.00527611	0.0691336	0.1	1	0.1	1	1	1	0.1	0.1	1
20343	1452216_at	malonyl CoA:ACP acyltransferase (mitochondrial)	Mcat	0.6	1.51572	83386141	chr15:83377226-83386141	-	83377226	GO:0008152///GO:0006633///GO:0008150///GO:0008610///GO:0005739///GO:0003674///GO:0003824///GO:0004314///GO:0005488///GO:0016740		NM_001030014///NP_001025185	1452216_at	223722	Mm.37560	BB494388	15			0.482183	3.73303	8	0.00576269	0.00576269	0.0722153	0.1	-0.1	1	1	1	1	0.2	1	0.2
15723	1438839_a_at	tyrosine 3-monooxygenase/tryptophan 5-monooxygenase activation protein, epsilon polypeptide	Ywhae	0.6	1.51572	75579341	chr11:75546388-75579341	+	75546388	GO:0001764///GO:0001764///GO:0006605///GO:0021766///GO:0021987///GO:0035308///GO:0005739///GO:0005737///GO:0005515///GO:0004497///GO:0019904		NM_009536///NP_033562	1438839_a_at	22627	Mm.234700	BB106523	11			0.474342	3.79473	8	0.00527611	0.00527611	0.0691336	0.1	0.1	1	1	1	1	0.1	1	0.1
44595	1459740_s_at	uncoupling protein 2 (mitochondrial, proton carrier)	Ucp2	0.6	1.51572	107650682	chr7:107641853-107650682	+	107641853	GO:0006810///GO:0006839///GO:0055085///GO:0016020///GO:0005739///GO:0005739///GO:0016021///GO:0005743///GO:0005488		NM_011671///NP_035801	1459740_s_at	22228	Mm.171378	AW108044	7			0.342783	5.25114	8	0.000772765	0.000772765	0.0234539	1	0.5	0.1	1	0.3	1	0.5	0.7	0.3
8441	1424182_at	acetyl-Coenzyme A acetyltransferase 1	Acat1	0.588889	1.50409	53418455	chr9:53388626-53418455	-	53388626	GO:0008152///GO:0005739///GO:0005743///GO:0003824///GO:0003985///GO:0046872///GO:0008415///GO:0016740///GO:0016747///GO:0030955		NM_144784///NP_659033	1424182_at	110446	Mm.293233	BG070487	9			0.451233	3.9152	8	0.00444835	0.00444835	0.0633487	0.3	1	-0.2	0.3	1	1	0.7	0.2	1
8710	1424451_at	acetyl-Coenzyme A acyltransferase 1B	Acaa1b	0.588889	1.50409	119066211	chr9:119057160-119066211	-	119057160	GO:0008150///GO:0005739///GO:0003674///GO:0008415///GO:0016740		NM_146230///NP_666342	1424451_at	235674	Mm.379402	BC019882	9			0.310018	5.6986	8	0.000455117	0.000455117	0.0174394	0.6	1	0.2	1	0.4	0.7	0.8	0.2	0.4
15150	1437394_at	ArfGAP with GTPase domain, ankyrin repeat and PH domain 1	Agap1	0.588889	1.50409	91791857	chr1:91351385-91791857	+	91351385	GO:0006810///GO:0007264///GO:0008150///GO:0015031///GO:0032312///GO:0005622///GO:0005829///GO:0005737///GO:0000166///GO:0003924///GO:0005096///GO:0046872///GO:0005525///GO:0008060///GO:0008270		NM_001037136///NM_178119///NP_001032213///NP_835220	1437394_at	347722	Mm.291135	BE983523	1			0.176383	10.0161	8	8.38709e-06	8.38709e-06	0.00219922	0.4	0.4	1	0.6	0.6	0.6	0.5	0.6	0.6
32058	1441022_at	ariadne ubiquitin-conjugating enzyme E2 binding protein homolog 1 (Drosophila)	Arih1	0.588889	1.50409	59334181	chr9:59236360-59334181	-	59236360	GO:0019941///GO:0006511///GO:0005737///GO:0005515///GO:0046872///GO:0008270		NM_019927///NP_064311	1441022_at	23806	Mm.305925	BB354785	9			0.242097	7.29734	8	8.41037e-05	8.41037e-05	0.00715691	0.5	0.7	0.8	1	0.4	0.2	0.4	0.6	0.7
22434	1460346_at	arylsulfatase A	Arsa	0.588889	1.50409	89307856	chr15:89302926-89307856	-	89302926	GO:0008152///GO:0007339///GO:0005886///GO:0000299///GO:0005764///GO:0005509///GO:0003824///GO:0004098///GO:0046872///GO:0008484///GO:0016787		NM_009713///NP_033843	1460346_at	11883	Mm.620	BC011284	15			0.395109	4.47134	8	0.00207953	0.00207953	0.0418327	1	1	0.2	1	1	0.3	0.2	0.2	0.4
27658	1434781_at	DnaJ (Hsp40) homolog, subfamily C, member 16	Dnajc16	0.588889	1.50409	141346559	chr4:141317912-141346559	-	141317912	GO:0006457///GO:0045454///GO:0008150///GO:0016020///GO:0016021///GO:0005575///GO:0051082///GO:0003674///GO:0031072		NM_172338///NP_758841	1434781_at	214063	Mm.39102	AI875546	4			0.525463	3.36212	8	0.00990066	0.00990066	0.0946037	0.2	1.4	0.6	0.1	0.9	-0.1	0.3	1.3	0.6
23163	1428739_at	energy homeostasis associated	Enho	0.588889	1.50409	41587335	chr4:41585176-41587335	-	41585176	GO:0008150///GO:0005576///GO:0005575///GO:0003674		NM_027147///NP_081423///XM_001473388///XM_001478385///XM_912979///XP_001473438///XP_001478435///XP_918072	1428739_at	69638	Mm.372459	BB772205	4			0.50111	3.52551	8	0.00778295	0.00778295	0.0839357	0.2	1	1	0.2	1	1	0.1	-0.2	1
13749	1433753_x_at	Era (G-protein)-like 1 (E. coli)	Eral1	0.588889	1.50409	77893885	chr11:77886877-77893885	-	77886877	GO:0008150///GO:0005622///GO:0005575///GO:0000166///GO:0003674///GO:0003723///GO:0005525		NM_022313///NP_071708	1433753_x_at	57837	Mm.21096	AI505281	11			0.49357	3.57937	8	0.00719491	0.00719491	0.0807409	1	0.1	1	1	-0.1	0.1	1	1	0.2
8538	1424279_at	fibrinogen alpha chain	Fga	0.588889	1.50409	82837539	chr3:82830074-82837539	+	82830074	GO:0007596///GO:0005938		NM_001111048///NM_010196///NP_001104518///NP_034326	1424279_at	14161	Mm.88793	BC005467	3			0.404489	4.36765	8	0.00238799	0.00238799	0.0448006	0.1	1	0.4	0.1	1	0.4	1	1	0.3
4758	1420499_at	GTP cyclohydrolase 1	Gch1	0.588889	1.50409	47809077	chr14:47773569-47809077	-	47773569	GO:0006729///GO:0008217///GO:0014916///GO:0046654///GO:0050884///GO:0005634///GO:0005737///GO:0000166///GO:0003934///GO:0003934///GO:0046872///GO:0005525///GO:0008270///GO:0016787		NM_008102///NP_032128	1420499_at	14528	Mm.10651	NM_008102	14			0.395109	4.47134	8	0.00207953	0.00207953	0.0418327	0.2	1	1	0.3	1	1	0.4	0.2	0.2
22964	1428433_at	homeodomain interacting protein kinase 2	Hipk2	0.588889	1.50409	38787223	chr6:38647908-38787223	-	38647908	GO:0000122///GO:0006915///GO:0006350///GO:0006468///GO:0007179///GO:0007224///GO:0007628///GO:0008284///GO:0008344///GO:0009952///GO:0042771///GO:0043388///GO:0043524///GO:0045449///GO:0045944///GO:0050882///GO:0005634///GO:0005737///GO:0016605///GO:0000166///GO:0005515///GO:0003677///GO:0003714///GO:0004672///GO:0004674///GO:0005524///GO:0016301///GO:0016740		NM_001136065///NM_010433///NP_001129537///NP_034563	1428433_at	15258	Mm.23790	AK003718	6			0.39826	4.43596	8	0.00217963	0.00217963	0.0429086	0.2	1	1	0.4	0.3	0.3	0.1	1	1
37317	1446398_at	hypothetical gene supported by AK028463	LOC433197	0.588889	1.50409	-1	chrNA:-1--1	NA	-1	NA		NA	1446398_at	433197	Mm.105412	BB001973	NA			0.50111	3.52551	8	0.00778295	0.00778295	0.0839357	1.4	0.1	0.5	1	-0.1	0.4	1.1	0.2	0.7
3393	1418998_at	kynurenine 3-monooxygenase (kynurenine 3-hydroxylase)	Kmo	0.588889	1.50409	177590984	chr1:177562323-177590984	+	177562323	GO:0008152///GO:0055114///GO:0019363///GO:0016020///GO:0005739///GO:0016021///GO:0005741///GO:0005743///GO:0004497///GO:0004502///GO:0016491		NM_133809///NP_598570	1418998_at	98256	Mm.27217	NM_133809	1			0.49357	3.57937	8	0.00719491	0.00719491	0.0807409	0.1	0.2	0.1	1	1	1	1	-0.1	1
17438	1449262_s_at	lin-7 homolog C (C. elegans)	Lin7c	0.588889	1.50409	109741093	chr2:109731034-109741093	+	109731034	GO:0006810///GO:0006887///GO:0007269///GO:0015031///GO:0005886///GO:0016020///GO:0005923///GO:0019717///GO:0030054///GO:0045202///GO:0045211///GO:0005515		NM_011699///NP_035829	1449262_s_at	22343	Mm.235300	BB704337	2			0.257121	6.87096	8	0.000128237	0.000128237	0.00850531	0.5	0.6	1	0.1	0.7	0.4	0.7	0.8	0.5
9158	1424899_at	nicotinamide nucleotide adenylyltransferase 3	Nmnat3	0.588889	1.50409	98311847	chr9:98197001-98311847	+	98197001	GO:0009058///GO:0009435///GO:0019363///GO:0043526///GO:0005739///GO:0000166///GO:0000309///GO:0004515///GO:0005524///GO:0016740///GO:0016779		NM_144533///NP_653116	1424899_at	74080	Mm.294082	BC005737	9			0.488478	3.61667	8	0.00681539	0.00681539	0.079181	-0.4	0.1	1	1.1	0.6	0.8	0.4	1	0.7
32986	1441967_at	Parkinson disease 7 domain containing 1	Pddc1	0.588889	1.50409	148600024	chr7:148594082-148600024	-	148594082	GO:0008150///GO:0005576///GO:0005575///GO:0003674		NM_172116///NP_742114	1441967_at	213350	Mm.290953	BB467791	7			0.488478	3.61667	8	0.00681539	0.00681539	0.0791606	1	-0.1	-0.3	1	0.4	1	0.8	0.7	0.8
11253	1426994_at	PH domain and leucine rich repeat protein phosphatase 1	Phlpp1	0.588889	1.50409	108290821	chr1:108068445-108290821	+	108068445	GO:0006915///GO:0008150///GO:0016020///GO:0005575///GO:0005634///GO:0005737///GO:0005515///GO:0003674///GO:0003824///GO:0004721///GO:0046872///GO:0016787///GO:0030145		NM_133821///NP_598582///XM_001475839///XM_129968///XP_001475889///XP_129968	1426994_at	98432	Mm.24115	BC024670	1			0.401386	4.40141	8	0.00228245	0.00228245	0.0441238	1	1	0.2	0.4	0.1	0.4	1	1	0.2
7555	1423296_at	proteasome (prosome, macropain) 26S subunit, non-ATPase, 8	Psmd8	0.588889	1.50409	29965692	chr7:29959205-29965692	-	29959205	GO:0006508///GO:0008150///GO:0000502///GO:0005575///GO:0005838///GO:0003674		NM_026545///NP_080821	1423296_at	57296	Mm.273152	AK003436	7			0.513431	3.44091	8	0.00881204	0.00881204	0.0892303	1	1	-0.2	1	1	-0.1	0.3	0.3	1
18789	1450662_at	testis specific protein kinase 1	Tesk1	0.588889	1.50409	43460946	chr4:43455148-43460946	+	43455148	GO:0006468///GO:0000166///GO:0000287///GO:0004672///GO:0004674///GO:0004713///GO:0046872///GO:0005524///GO:0016301///GO:0016740///GO:0030145		NM_011571///NP_035701	1450662_at	21754	Mm.188157	NM_011571	4			0.410623	4.30241	8	0.00260726	0.00260726	0.0475111	1	1	0.1	1	-0.1	0.4	0.7	0.8	0.4
2399	1418004_a_at	transmembrane protein 176B	Tmem176b	0.588889	1.50409	48791373	chr6:48783812-48791373	-	48783812	GO:0030154///GO:0016020///GO:0016021///GO:0005634		NM_001164207///NM_001164208///NM_001164209///NM_023056///NP_001157679///NP_001157680///NP_001157681///NP_075543	1418004_a_at	65963	Mm.28385	NM_023056	6			0.49357	3.57937	8	0.00719491	0.00719491	0.0807007	1	-0.1	1	1	1	1	0.1	0.1	0.2
39456	1453430_at	unconventional SNARE in the ER 1 homolog (S. cerevisiae)	Use1	0.588889	1.50409	73893631	chr8:73890746-73893631	+	73890746	GO:0016192///GO:0006810///GO:0006888///GO:0007041///GO:0015031///GO:0030163///GO:0032940///GO:0016020///GO:0005764///GO:0016021///GO:0005783///GO:0005515		NM_001145780///NM_025917///NM_029768///NP_001139252///NP_080193///NP_084044	1453430_at	67023	Mm.41890	AK017484	8			0.525463	3.36212	8	0.00990066	0.00990066	0.0946037	-0.3	0.6	0.6	0.6	1.1	1	-0.1	1.3	0.5
24195	1430082_at	WD repeat domain 64	Wdr64	0.588889	1.50409	177745862	chr1:177628723-177745862	+	177628723	GO:0008150///GO:0005575///GO:0003674		NM_029453///NP_083729///XM_001472727///XM_001474997///XP_001472777///XP_001475047	1430082_at	75820	Mm.50361	AK015753	1			0.50111	3.52551	8	0.00778295	0.00778295	0.0839357	1	-0.4	0.4	0.6	0.2	1.2	0.4	1	0.9
1726	1417331_a_at	ADP-ribosylation factor-like 6	Arl6	0.577778	1.49255	59639165	chr16:59613146-59639165	-	59613146	GO:0006471///GO:0007264///GO:0007265///GO:0045444///GO:0005622///GO:0016020///GO:0005737///GO:0000166///GO:0005515///GO:0000287///GO:0046872///GO:0005525		NM_019665///NP_062639	1417331_a_at	56297	Mm.392505	NM_019665	16			0.399305	4.34088	8	0.00247547	0.00247547	0.0458694	0.6	1	-0.1	0.8	0.4	0.1	1.1	0.8	0.5
9216	1424957_at	AT hook, DNA binding motif, containing 1	Ahdc1	0.577778	1.49255	132634025	chr4:132567420-132634025	+	132567420	GO:0008150///GO:0005575///GO:0003674///GO:0003677		NM_146155///NP_666267	1424957_at	230793	Mm.31816	BC019130	4			0.460374	3.76505	8	0.00550442	0.00550442	0.0704269	0.1	0.1	0.8	0.3	0.1	1	0.7	0.7	1.4
18979	1450852_s_at	coagulation factor II (thrombin) receptor	F2r	0.577778	1.49255	96388388	chr13:96371743-96388388	-	96371743	GO:0007596///GO:0007165///GO:0006954///GO:0007186///GO:0016265///GO:0030194///GO:0032496///GO:0032651///GO:0048873///GO:0005886///GO:0016020///GO:0016021///GO:0004871///GO:0004872///GO:0004930///GO:0015057		NM_010169///NP_034299	1450852_s_at	14062	Mm.24816	BQ173958	13			0.496935	3.48805	8	0.00822193	0.00822193	0.0863772	1	0.4	0.5	1	0.4	0.4	-0.5	1	1
7564	1423305_at	exostoses (multiple)-like 1	Extl1	0.577778	1.49255	133928462	chr4:133912287-133928462	-	133912287	GO:0016020///GO:0016021///GO:0005783///GO:0031227///GO:0016740///GO:0016757///GO:0016758///GO:0050508		NM_019578///NP_062524	1423305_at	56219	Mm.30978	BB826950	4			0.120185	14.4222	8	5.22324e-07	5.22324e-07	0.000436247	0.5	0.7	0.7	0.7	0.5	0.7	0.5	0.4	0.5
28276	1435750_at	GTP cyclohydrolase I feedback regulator	Gchfr	0.577778	1.49255	118998125	chr2:118993523-118998125	+	118993523	GO:0008150///GO:0009890///GO:0016020///GO:0005575///GO:0005634///GO:0005737///GO:0005515///GO:0003674///GO:0016787		NM_177157///NP_796131	1435750_at	320415	Mm.86373	BB610454	2			0.408588	4.24225	8	0.00282881	0.00282881	0.0499733	0.2	1	1	0.1	1	1	0.4	0.2	0.3
17180	1449004_at	mitochondrial ribosomal protein L46	Mrpl46	0.577778	1.49255	85927975	chr7:85920226-85927975	-	85920226	GO:0008150///GO:0030529///GO:0005739///GO:0005840///GO:0003674		NM_023331///NP_075820	1449004_at	67308	Mm.193181	NM_023331	7			0.504425	3.43626	8	0.00887262	0.00887262	0.0895021	0.1	1	0.1	1	-0.1	1	1	1	0.1
7712	1423453_at	nucleolar protein 12	Nol12	0.577778	1.49255	78772340	chr15:78765362-78772340	+	78765362	GO:0008150///GO:0005634///GO:0005730///GO:0005730///GO:0003723///GO:0019843		NM_133800///NP_598561	1423453_at	97961	Mm.157216	BI408798	15			0.496935	3.48805	8	0.00822193	0.00822193	0.0863772	0.8	-0.1	1	0.8	1	0.1	0.8	-0.2	1
5243	1420984_at	phosphatidylcholine transfer protein	Pctp	0.577778	1.49255	89864208	chr11:89844730-89864208	-	89844730	GO:0006810///GO:0006869///GO:0008203///GO:0005737///GO:0008289		NM_008796///NP_032822	1420984_at	18559	Mm.5062	AF114437	11			0.248886	6.96436	8	0.000116726	0.000116726	0.00812417	0.4	0.3	1	0.9	0.7	0.5	0.6	0.5	0.3
14271	1434975_x_at	phosphatidylserine decarboxylase, pseudogene 3	Pisd-ps3	0.577778	1.49255	3031945	chrY:3024029-3031945	+	3024029	NA		NR_003518	1434975_x_at	66776	Mm.247625	AA673371	Y			0.0971825	17.8359	8	1.00006e-07	1.00006e-07	0.000132658	0.5	0.7	0.6	0.5	0.7	0.6	0.4	0.6	0.6
22429	1460341_at	pleckstrin homology domain containing, family B (evectins) member 2	Plekhb2	0.577778	1.49255	34936430	chr1:34906803-34936430	+	34906803	GO:0008150///GO:0016020///GO:0005575///GO:0003674		NM_145516///NP_663491	1460341_at	226971	Mm.292751	AF189817	1			0.263523	6.57754	8	0.000173404	0.000173404	0.0100394	0.3	0.6	0.3	0.4	0.8	0.9	1	0.4	0.5
28198	1435633_at	PWWP domain containing 2A	Pwwp2a	0.577778	1.49255	43520693	chr11:43495499-43520693	+	43495499	GO:0008150///GO:0005575///GO:0003674		NM_001164231///NM_027557///NP_001157703///NP_081833///XM_001481283///XM_282969///XP_001481333///XP_282969	1435633_at	70802	Mm.397449	AV338080	11			0.452155	3.83349	8	0.0049931	0.0049931	0.0671419	0.3	1	0.7	0.8	-0.4	0.4	1.1	0.5	0.8
15991	1439548_at	RAP2B, member of RAS oncogene family	Rap2b	0.577778	1.49255	61172625	chr3:61168428-61172625	+	61168428	GO:0007165///GO:0007264///GO:0008150///GO:0005886///GO:0005622///GO:0016020///GO:0005575///GO:0000166///GO:0003924///GO:0005525///GO:0019904		NM_028712///NP_082988	1439548_at	74012	Mm.422674	BB390705	3			0.319287	5.42876	8	0.000624262	0.000624262	0.0208246	0.9	0.3	0.3	0.7	0.2	0.5	1.2	0.5	0.6
3764	1419369_at	ring finger protein 138	Rnf138	0.577778	1.49255	21186724	chr18:21159841-21186724	+	21159841	GO:0019941///GO:0016055///GO:0008150///GO:0005622///GO:0005575///GO:0005515///GO:0003674///GO:0046872///GO:0008270///GO:0016874		NM_019706///NM_207623///NP_062680///NP_997506	1419369_at	56515	Mm.253542	NM_019706	18			0.294863	5.87843	8	0.000370659	0.000370659	0.0152251	1	0.7	0.5	1	0.2	0.2	0.6	0.4	0.6
11050	1426791_at	RUN and SH3 domain containing 2	Rusc2	0.577778	1.49255	43439958	chr4:43394853-43439958	+	43394853	GO:0008150///GO:0005575///GO:0005737///GO:0003674		NM_001037709///NM_199057///NP_001032798///NP_951012	1426791_at	100213	Mm.235730	BC024790	4			0.481606	3.59907	8	0.00699175	0.00699175	0.0800953	0.2	1.1	-0.1	0.2	1.2	0.4	0.6	1.2	0.4
4373	1420030_at	SLU7 splicing factor homolog (S. cerevisiae)	Slu7	0.577778	1.49255	43261483	chr11:43247232-43261483	+	43247232	GO:0006397///GO:0008150///GO:0008380///GO:0005575///GO:0005634///GO:0005737///GO:0005681///GO:0003674///GO:0003676///GO:0046872///GO:0008270		NM_148673///NM_198936///NP_683514///NP_945174	1420030_at	193116	Mm.28200	AU018869	11			0.373423	4.64175	8	0.00166243	0.00166243	0.03688	0.1	1	0.5	0.2	0.9	0.4	1	0.9	0.2
4943	1420684_at	acyl-Coenzyme A oxidase 3, pristanoyl	Acox3	0.577778	1.49255	35956450	chr5:35925708-35956450	+	35925708	GO:0008152///GO:0055114///GO:0006629///GO:0006631///GO:0006635///GO:0005739///GO:0005777///GO:0005782///GO:0003995///GO:0003997///GO:0016491///GO:0016402///GO:0016627///GO:0050660		NM_030721///NP_109646	1420684_at	80911	Mm.291503	NM_030721	5			0.42947	4.03598	8	0.00375667	0.00375667	0.0581832	0.3	1	0.4	-0.2	0.5	0.5	1	1.2	0.5
25658	1431989_at	acyloxyacyl hydrolase	Aoah	0.577778	1.49255	21116121	chr13:20885987-21116121	+	20885987	GO:0006629///GO:0008653///GO:0050728///GO:0016787///GO:0016788///GO:0050528		NM_012054///NP_036184	1431989_at	27052	Mm.314046	AK015300	13			0.345607	5.01532	8	0.00103288	0.00103288	0.0278945	0.7	0.4	0.1	1	0.8	0.1	0.7	0.4	1
5471	1421212_at	ATP-binding cassette, sub-family C (CFTR/MRP), member 6	Abcc6	0.577778	1.49255	53285656	chr7:53231749-53285656	-	53231749	GO:0006810///GO:0055085///GO:0016020///GO:0016021///GO:0000166///GO:0042626///GO:0017111///GO:0005215///GO:0005524///GO:0016887		NM_018795///NP_061265	1421212_at	27421	Mm.63514	NM_018795	7			0.286259	6.05511	8	0.000304187	0.000304187	0.0136917	0.8	0.2	0.7	0.8	0.2	0.8	0.7	0.2	0.8
19515	1451388_a_at	ATPase, class VI, type 11B	Atp11b	0.577778	1.49255	35755198	chr3:35653059-35755198	+	35653059	GO:0008150///GO:0016020///GO:0016021///GO:0005575///GO:0000166///GO:0000287///GO:0003674///GO:0005524///GO:0016787		NM_029570///NP_083846	1451388_a_at	76295	Mm.239416	BC026741	3			0.511805	3.38671	8	0.00954639	0.00954639	0.0929115	1	1	0.1	1	-0.2	1	0.1	1	0.2
4013	1419618_at	butyrobetaine (gamma), 2-oxoglutarate dioxygenase 1 (gamma-butyrobetaine hydroxylase)	Bbox1	0.577778	1.49255	110145882	chr2:110105239-110145882	-	110105239	GO:0055114///GO:0045329///GO:0005739///GO:0005737///GO:0005506///GO:0016491///GO:0008336///GO:0016702///GO:0016706		NM_130452///NP_569719	1419618_at	170442	Mm.27335	NM_130452	2			0.408588	4.24225	8	0.00282881	0.00282881	0.0499343	0.2	1	1	0.4	0.2	0.1	0.3	1	1
13337	1431803_at	cytochrome P450, family 2, subfamily d, polypeptide 13	Cyp2d13	0.577778	1.49255	82472475	chr15:82467179-82472475	-	82467179	GO:0008150///GO:0005575///GO:0003674		NR_003552///XR_035712///XR_035713	1431803_at	68444	Mm.443212	AK004933	15			0.504425	3.43626	8	0.00887262	0.00887262	0.0894421	1	-0.1	0.1	1	1	1	0.1	1	0.1
16859	1448683_at	cytochrome P450, family 2, subfamily d, polypeptide 26	Cyp2d26	0.577778	1.49255	82624675	chr15:82620536-82624675	-	82620536	GO:0055114///GO:0008150///GO:0016020///GO:0005783///GO:0005575///GO:0005792///GO:0009055///GO:0003674///GO:0004497///GO:0046872///GO:0005506///GO:0016491///GO:0016712///GO:0020037///GO:0070330		NM_029562///NP_083838	1448683_at	76279	Mm.439931	NM_029562	15			0.402423	4.30724	8	0.0025903	0.0025903	0.0472593	0.2	1	0.3	0.2	1	0.3	1	1	0.2
14509	1435680_a_at	dipeptidylpeptidase 7	Dpp7	0.577778	1.49255	25211852	chr2:25207809-25211852	-	25207809	GO:0006508///GO:0005764///GO:0004177///GO:0008236///GO:0008233///GO:0016787		NM_031843///NP_114031	1435680_a_at	83768	Mm.21440	BG067113	2			0.411636	4.21084	8	0.0029525	0.0029525	0.0507472	0.3	0.4	1	0.9	1	1	0.2	0.5	-0.1
15013	1437051_at	DNA fragmentation factor, beta subunit	Dffb	0.577778	1.49255	153349190	chr4:153338557-153349190	-	153338557	GO:0006915///GO:0006309///GO:0005622///GO:0005634///GO:0005737///GO:0005515///GO:0003677///GO:0004516///GO:0004518///GO:0016787		NM_007859///NP_031885	1437051_at	13368	Mm.388918	AV300013	4			0.373423	4.64175	8	0.00166243	0.00166243	0.0368619	0.9	0.7	0.6	0.3	0.6	-0.2	0.9	1	0.4
4075	1419680_a_at	elaC homolog 2 (E. coli)	Elac2	0.577778	1.49255	64815578	chr11:64792536-64815578	+	64792536	GO:0008033///GO:0005739///GO:0005634///GO:0004518///GO:0004519///GO:0046872///GO:0008270///GO:0016787		NM_023479///NP_075968	1419680_a_at	68626	Mm.157711	NM_023479	11			0.511805	3.38671	8	0.00954639	0.00954639	0.0929115	1	1	1	1	1	-0.2	0.1	0.2	0.1
17186	1449010_at	heat shock protein 4 like	Hspa4l	0.577778	1.49255	40594287	chr3:40549534-40594287	+	40549534	GO:0006950///GO:0005634///GO:0005737///GO:0000166///GO:0005524		NM_011020///NP_035150	1449010_at	18415	Mm.39330	NM_011020	3			0.411636	4.21084	8	0.0029525	0.0029525	0.0507472	0.3	1	1	0.3	0.1	1	0.4	0.1	1
12434	1428224_at	heterogeneous nuclear ribonucleoprotein D-like	Hnrpdl	0.577778	1.49255	100468241	chr5:100462597-100468241	-	100462597	GO:0006350///GO:0016071///GO:0045449///GO:0005634///GO:0005737///GO:0000166///GO:0003676///GO:0003677///GO:0003723		NM_016690///NP_057899	1428224_at	50926	Mm.389579	AV101245	5			0.356293	4.86491	8	0.001248	0.001248	0.0307573	0.6	1	0.4	0.1	0.6	1	0.2	0.3	1
6572	1422313_a_at	insulin-like growth factor binding protein 5	Igfbp5	0.577778	1.49255	72921439	chr1:72904638-72921439	-	72904638	GO:0001558///GO:0001649///GO:0005576///GO:0016942///GO:0019838///GO:0005520		NM_010518///NP_034648	1422313_a_at	16011	Mm.405761	NM_010518	1			0.449382	3.85715	8	0.0048284	0.0048284	0.0660295	0.2	1	0.5	1	-0.2	0.8	0.1	1	0.8
5048	1420789_at	killer cell lectin-like receptor, subfamily A, member 5	Klra5	0.577778	1.49255	129863242	chr6:129849008-129863242	-	129849008	GO:0007155///GO:0005886///GO:0016020///GO:0016021///GO:0005515///GO:0004872///GO:0005488///GO:0005529		NM_008463///NP_032489	1420789_at	16636	Mm.14111	NM_008463	6			0.330824	5.23944	8	0.000783821	0.000783821	0.0236779	0.5	1	0.3	0.8	0.4	0.6	1.1	0.1	0.4
8664	1424405_at	MAP3K12 binding inhibitory protein 1	Mbip	0.577778	1.49255	57446881	chr12:57429295-57446881	-	57429295	GO:0008150///GO:0005634///GO:0005737///GO:0005515		NM_145442///NP_663417	1424405_at	217588	Mm.25656	BC002277	12			0.380059	4.5607	8	0.00184821	0.00184821	0.0393003	1.1	0.6	0.5	0.2	1	0.5	0.1	1	0.2
1681	1417286_at	NADH dehydrogenase (ubiquinone) 1 alpha subcomplex, 5	Ndufa5	0.577778	1.49255	24477687	chr6:24468665-24477687	-	24468665	GO:0022904///GO:0022900///GO:0006810///GO:0008150///GO:0016020///GO:0005739///GO:0005743///GO:0070469///GO:0003674///GO:0016651		NM_026614///NP_080890	1417286_at	68202	Mm.275780	NM_026614	6			0.511805	3.38671	8	0.00954639	0.00954639	0.0929115	0.1	1	1	0.1	1	-0.2	0.2	1	1
2875	1418480_at	pro-platelet basic protein	Ppbp	0.577778	1.49255	91199086	chr5:91197543-91199086	+	91197543	GO:0008150///GO:0005575///GO:0003674		NM_023785///NP_076274	1418480_at	57349	Mm.293614	NM_023785	5			0.349205	4.96365	8	0.00110184	0.00110184	0.0289088	1	0.4	0.2	1	0.1	1	0.5	0.6	0.4
23252	1428886_at	retinoblastoma binding protein 5	Rbbp5	0.577778	1.49255	134402242	chr1:134373943-134402242	+	134373943	GO:0006350///GO:0016568///GO:0045449///GO:0005634///GO:0035097///GO:0003674		NM_172517///NP_766105	1428886_at	213464	Mm.132868	AK016773	1			0.504425	3.43626	8	0.00887262	0.00887262	0.0894421	1	-0.1	1	0.1	0.1	0.1	1	1	1
8141	1423882_at	ring finger and WD repeat domain 3	Rfwd3	0.577778	1.49255	113824122	chr8:113794843-113824122	-	113794843	GO:0008150///GO:0005575///GO:0005515///GO:0003674///GO:0046872///GO:0008270		NM_146218///NP_666330	1423882_at	234736	Mm.334816	BC027246	8			0.405518	4.27437	8	0.00270807	0.00270807	0.0486407	1	1	0.1	0.2	0.3	0.3	1	1	0.3
17430	1449254_at	secreted phosphoprotein 1	Spp1	0.577778	1.49255	104870069	chr5:104864136-104870069	+	104864136	GO:0001503///GO:0007155///GO:0006916///GO:0010811///GO:0031214///GO:0005576///GO:0005615///GO:0005737///GO:0045177///GO:0005515///GO:0005125///GO:0050840		NM_009263///NP_033289	1449254_at	20750	Mm.288474	NM_009263	5			0.330824	5.23944	8	0.000783821	0.000783821	0.0236938	0.6	0.7	0.2	0.5	0.8	0.3	1	0.1	1
11700	1427441_a_at	succinate-Coenzyme A ligase, GDP-forming, beta subunit	Suclg2	0.577778	1.49255	95668831	chr6:95424127-95668831	-	95424127	GO:0008152///GO:0006099///GO:0008150///GO:0005739///GO:0000166///GO:0003824///GO:0004776///GO:0004777///GO:0005524///GO:0005525///GO:0016874		NM_011507///NP_035637	1427441_a_at	20917	Mm.371585	BF608645	6			0.411636	4.21084	8	0.0029525	0.0029525	0.0507472	0.3	0.4	0.3	1	0.1	1	0.1	1	1
16958	1448782_at	thioredoxin domain containing 11	Txndc11	0.577778	1.49255	11134625	chr16:11075003-11134625	-	11075003	GO:0045454///GO:0008150///GO:0016020///GO:0016021///GO:0005783///GO:0005575///GO:0003674		NM_029582///NM_134105///NP_083858///NP_598866	1448782_at	106200	Mm.291015	NM_134105	16			0.380059	4.5607	8	0.00184821	0.00184821	0.0393003	0.6	0.1	0.5	0.6	-0.1	1	0.9	1	0.6
24892	1430920_at	tRNA methyltransferase 11 homolog (S. cerevisiae)	Trmt11	0.577778	1.49255	30320555	chr10:30254030-30320555	-	30254030	GO:0008033///GO:0008150///GO:0032259///GO:0005575///GO:0003674///GO:0003676///GO:0008168///GO:0016740		NM_028604///NP_082880	1430920_at	73681	Mm.294503	AK014181	10			0.408588	4.24225	8	0.00282881	0.00282881	0.0499343	-0.1	1	0.6	1	1	0.5	0.2	0.2	0.8
1044	1416649_at	alpha 1 microglobulin/bikunin	Ambp	0.566667	1.4811	62815176	chr4:62804312-62815176	-	62804312	GO:0006810///GO:0018298///GO:0051604///GO:0005576///GO:0004867///GO:0005215///GO:0005488///GO:0030414		NM_007443///NP_031469	1416649_at	11699	Mm.2197	NM_007443	4			0.41833	4.06378	8	0.00361446	0.00361446	0.0567603	0.1	1	0.3	1	1	0.3	0.1	1	0.3
1390	1416995_at	protein kinase C and casein kinase substrate in neurons 3	Pacsin3	0.566667	1.4811	91104836	chr2:91096969-91104836	+	91096969	GO:0006897///GO:0045806///GO:0005886///GO:0016020///GO:0005737///GO:0005802///GO:0005515///GO:0008092///GO:0016301		NM_028733///NM_030880///NP_083009///NP_112019	1416995_at	80708	Mm.236650	NM_030880	2			0.482183	3.52564	8	0.00778149	0.00778149	0.0840002	0.9	0.8	1	0.4	0.4	-0.4	1	0.9	0.1
16959	1448783_at	solute carrier family 7 (cationic amino acid transporter, y+ system), member 9	Slc7a9	0.566667	1.4811	36251018	chr7:36234197-36251018	+	36234197	GO:0006810///GO:0006865///GO:0055085///GO:0016020///GO:0016021///GO:0015171		NM_021291///NP_067266	1448783_at	30962	Mm.45874	NM_021291	7			0.387298	4.38938	8	0.00231947	0.00231947	0.0443076	0.6	-0.1	0.7	0.1	1	0.5	0.9	0.4	1
14289	1435015_at	zinc finger protein 787	Zfp787	0.566667	1.4811	6107573	chr7:6083090-6107573	-	6083090	GO:0006350///GO:0008150///GO:0045449///GO:0005622///GO:0005575///GO:0005634///GO:0003674///GO:0003676///GO:0003677///GO:0046872///GO:0008270		NM_001013012///NP_001013030	1435015_at	67109	Mm.3254	AV174739	7			0.25	6.8	8	0.000137823	0.000137823	0.00865733	0.2	0.5	0.4	0.3	0.7	1	0.6	0.8	0.6
18982	1450855_at	armadillo repeat gene deleted in velo-cardio-facial syndrome	Arvcf	0.566667	1.4811	18407167	chr16:18348366-18407167	+	18348366	GO:0007155///GO:0016339///GO:0005886///GO:0005634///GO:0005737///GO:0005515///GO:0005488		NM_033474///NP_258435	1450855_at	11877	Mm.293599	BE947943	16			0.357071	4.76095	8	0.00142506	0.00142506	0.0335973	1	0.1	0.5	0.5	0.9	1	0.1	0.3	0.7
962	1416567_s_at	ATP synthase, H+ transporting, mitochondrial F1 complex, epsilon subunit	Atp5e	0.566667	1.4811	174289602	chr2:174286575-174289602	-	174286575	GO:0006754///GO:0006810///GO:0006811///GO:0015992///GO:0015986///GO:0000275///GO:0016020///GO:0005739///GO:0005743///GO:0005753///GO:0045261///GO:0046961///GO:0046933///GO:0008553///GO:0016787		NM_025983///NP_080259	1416567_s_at	67126	Mm.20841	NM_025983	2			0.421307	4.03506	8	0.0037615	0.0037615	0.0582381	0.2	1	1	0.3	0.1	1	0.4	1	0.1
8122	1423863_at	ATP-binding cassette, sub-family F (GCN20), member 2	Abcf2	0.566667	1.4811	24083177	chr5:24071162-24083177	-	24071162	GO:0005739///GO:0000166///GO:0017111///GO:0005524///GO:0016887		NM_013853///NP_038881	1423863_at	27407	Mm.21629	BC003300	5			0.34641	4.90748	8	0.00118255	0.00118255	0.0299294	0.4	1	0.2	0.3	0.2	0.4	1	1	0.6
6729	1422470_at	BCL2/adenovirus E1B interacting protein 3	Bnip3	0.566667	1.4811	146101189	chr7:146082518-146101189	-	146082518	GO:0006915///GO:0006915///GO:0042981///GO:0043065///GO:0050873///GO:0016020///GO:0005739///GO:0005739///GO:0016021///GO:0005740///GO:0031966		NM_009760///NP_033890	1422470_at	12176	Mm.378890	NM_009760	7			0.415331	4.09312	8	0.0034706	0.0034706	0.0556443	0.2	1	1	0.3	0.1	0.2	0.3	1	1
44917	1460123_at	G protein-coupled receptor 1	Gpr1	0.566667	1.4811	63260783	chr1:63229267-63260783	-	63229267	GO:0007165///GO:0007186///GO:0008150///GO:0005886///GO:0016020///GO:0016021///GO:0005575///GO:0003674///GO:0004871///GO:0004872///GO:0004930		NM_146250///NP_666362	1460123_at	241070	Mm.103354	AW541072	1			0.403113	4.21718	8	0.00292705	0.00292705	0.0506185	1	1	-0.1	1	0.2	0.2	0.6	0.5	0.7
12021	1427762_x_at	histone cluster 1, H2bp	Hist1h2bp	0.566667	1.4811	21881082	chr13:21879356-21881082	+	21879356	GO:0006334///GO:0000786///GO:0005634///GO:0005694///GO:0003677		NM_178202///NP_835509	1427762_x_at	319188	Mm.264645	M25487	13			0.390512	4.35325	8	0.00243461	0.00243461	0.0452424	0.5	0.1	0.1	0.2	1	1	0.8	0.4	1
38601	1447707_s_at	phosphodiesterase 2A, cGMP-stimulated	Pde2a	0.566667	1.4811	108661340	chr7:108570211-108661340	+	108570211	GO:0007165///GO:0016020///GO:0000166///GO:0003824///GO:0004114///GO:0046872///GO:0016787///GO:0030553		NM_001008548///NM_001143848///NM_001143849///NP_001008548///NP_001137320///NP_001137321///NR_026574	1447707_s_at	207728	Mm.247564	BB367174	7			0.421307	4.03506	8	0.0037615	0.0037615	0.0582181	1	1	0.1	1	1	0.1	0.3	0.2	0.4
8204	1423945_a_at	protein kinase inhibitor, gamma	Pkig	0.566667	1.4811	163551894	chr2:163484121-163551894	+	163484121	GO:0000122///GO:0006469///GO:0042308///GO:0005625///GO:0004860///GO:0004862///GO:0016301		NM_001039390///NM_001039391///NM_001164053///NM_001164055///NM_011106///NP_001034479///NP_001034480///NP_001157525///NP_001157527///NP_035236	1423945_a_at	18769	Mm.10091	BC026550	2			0.25	6.8	8	0.000137823	0.000137823	0.00863328	0.6	1	0.6	0.7	0.2	0.6	0.7	0.2	0.5
10919	1426660_x_at	ribosomal protein L23a	Rpl23a	0.566667	1.4811	77997086	chr11:77994436-77997086	-	77994436	GO:0006412///GO:0008150///GO:0005622///GO:0030529///GO:0005840///GO:0005575///GO:0000166///GO:0003674///GO:0003723///GO:0003735///GO:0019843		NM_207523///NP_997406	1426660_x_at	268449	Mm.22723	BF178310	11			0.41833	4.06378	8	0.00361446	0.00361446	0.0567011	0.1	1	1	0.2	1	1	0.4	0.2	0.2
17499	1449323_a_at	ribosomal protein L3	Rpl3	0.566667	1.4811	79913836	chr15:79908210-79913836	-	79908210	GO:0006412///GO:0008150///GO:0005622///GO:0030529///GO:0005840///GO:0005575///GO:0005737///GO:0003674///GO:0003735		NM_013762///NP_038790	1449323_a_at	27367	Mm.290771	NM_013762	15			0.41833	4.06378	8	0.00361446	0.00361446	0.0567406	0.3	1	1	0.3	1	0.1	0.3	1	0.1
34786	1443830_x_at	ring finger protein 103	Rnf103	0.566667	1.4811	71460875	chr6:71443887-71460875	+	71443887	GO:0016020///GO:0016021///GO:0005515///GO:0046872///GO:0008270		NM_009543///NP_033569	1443830_x_at	22644	Mm.422969	AV337847	6			0.433013	3.92598	8	0.00438137	0.00438137	0.0629513	1	1	-0.1	0.3	0.4	0.3	1	0.2	1
4947	1420688_a_at	sarcoglycan, epsilon	Sgce	0.566667	1.4811	4697204	chr6:4624349-4697204	-	4624349	GO:0005886///GO:0016020///GO:0016021///GO:0005887///GO:0005737///GO:0005856///GO:0016012///GO:0005515///GO:0005509		NM_001130188///NM_001130189///NM_001130190///NM_001130191///NM_011360///NP_001123660///NP_001123661///NP_001123662///NP_001123663///NP_035490	1420688_a_at	20392	Mm.8739	NM_011360	6			0.380789	4.46442	8	0.00209872	0.00209872	0.0420685	-0.1	1.1	1	0.2	0.7	0.3	0.6	0.6	0.7
11761	1427502_at	a disintegrin and metallopeptidase domain 4	Adam4	0.566667	1.4811	82522865	chr12:82520535-82522865	-	82520535	GO:0007229		NM_009620///NP_033750	1427502_at	11498	Mm.439708	BB667187	12			0.4272	3.9794	8	0.00406512	0.00406512	0.0608297	0.4	-0.2	0.5	1.2	0.6	1.1	0.6	0.2	0.7
14825	1436689_a_at	aldehyde dehydrogenase 9, subfamily A1	Aldh9a1	0.555556	1.46973	169298661	chr1:169280121-169298661	+	169280121	GO:0008152///GO:0055114///GO:0009437///GO:0005739///GO:0005829///GO:0005737///GO:0004029///GO:0016491///GO:0016620///GO:0047105		NM_019993///NP_064377	1436689_a_at	56752	Mm.330055	AV028069	1			0.427525	3.89841	8	0.00455488	0.00455488	0.0640367	0.1	1	0.2	0.3	0.1	0.3	1	1	1
10978	1426719_at	amyloid beta (A4) precursor protein-binding, family B, member 2	Apbb2	0.555556	1.46973	67009910	chr5:66693126-67009910	-	66693126	GO:0001764///GO:0007050///GO:0007411///GO:0030048///GO:0050821///GO:0030198///GO:0030308///GO:0043065///GO:0043066///GO:0045449///GO:0045749///GO:0005634///GO:0005737///GO:0005515///GO:0008134///GO:0035035		NM_009686///NP_033816	1426719_at	11787	Mm.392114	BG067463	5			0.308671	5.39949	8	0.000646408	0.000646408	0.021249	0.5	0.2	0.1	0.7	0.4	0.5	1.1	0.7	0.8
9115	1424856_at	ATPase, Na+/K+ transporting, alpha 3 polypeptide	Atp1a3	0.555556	1.46973	25790914	chr7:25763187-25790914	-	25763187	GO:0008152///GO:0006754///GO:0006810///GO:0006811///GO:0006812///GO:0006813///GO:0006814///GO:0007613///GO:0008344///GO:0008542///GO:0042493///GO:0015672///GO:0035235///GO:0005886///GO:0016020///GO:0016021///GO:0005634///GO:0005737///GO:0000166///GO:0000287///GO:0003674///GO:0003824///GO:0005391///GO:0046872///GO:0005524///GO:0015662///GO:0015077///GO:0016787///GO:0016820///GO:0030955///GO:0031402		NM_144921///NP_659170	1424856_at	232975	Mm.44101	BC020177	7			0.427525	3.89841	8	0.00455488	0.00455488	0.0640168	0.1	0.4	0.4	0.1	0.2	0.7	0.7	1.2	1.2
7171	1422912_at	bone morphogenetic protein 4	Bmp4	0.555556	1.46973	47010274	chr14:47003195-47010274	-	47003195	GO:0001501///GO:0001501///GO:0001503///GO:0001525///GO:0001568///GO:0001649///GO:0001656///GO:0001656///GO:0001657///GO:0001657///GO:0001657///GO:0001658///GO:0001759///GO:0001822///GO:0001934///GO:0001934///GO:0001944///GO:0003014///GO:0040007///GO:0007275///GO:0007281///GO:0009888///GO:0007500///GO:0007507///GO:0008284///GO:0008285///GO:0009791///GO:0009791///GO:0010159///GO:0010468///GO:001046…		NM_007554///NP_031580	1422912_at	12159	Mm.6813	NM_007554	14			0.343188	4.85643	8	0.00126151	0.00126151	0.0307875	1	0.5	0.8	-0.1	0.3	0.3	0.6	0.8	0.8
17257	1449081_at	carboxylesterase 3	Ces3	0.555556	1.46973	95721703	chr8:95689970-95721703	-	95689970	GO:0006637///GO:0009636///GO:0005783///GO:0004091///GO:0016787///GO:0030339		NM_053200///NP_444430	1449081_at	104158	Mm.292803	NM_053200	8			0.35746	4.66252	8	0.00161814	0.00161814	0.0361643	0.4	0.1	1	0.6	0.3	0.3	0.3	1	1
8073	1423814_at	DEAD (Asp-Glu-Ala-Asp) box polypeptide 41	Ddx41	0.555556	1.46973	55638019	chr13:55631770-55638019	-	55631770	GO:0006397///GO:0008150///GO:0008380///GO:0005575///GO:0005634///GO:0005681///GO:0000166///GO:0003674///GO:0003676///GO:0003723///GO:0004386///GO:0046872///GO:0005524///GO:0008026///GO:0008270///GO:0016787		NM_134059///NP_598820	1423814_at	72935	Mm.205045	BC011308	13			0.418662	3.98094	8	0.00405638	0.00405638	0.0607393	0.4	0.5	0.3	1.1	0.4	0.3	1.1	1	-0.1
43732	1458867_at	EGF-like repeats and discoidin I-like domains 3	Edil3	0.555556	1.46973	89462830	chr13:88961076-89462830	+	88961076	GO:0007155///GO:0007275///GO:0010811///GO:0005576///GO:0005515///GO:0005509		NM_001037987///NM_010103///NP_001033076///NP_034233	1458867_at	13612	Mm.125580	BG071949	13			0.24037	6.93375	8	0.000120367	0.000120367	0.00826279	0.5	0.4	0.8	0.3	0.3	0.3	0.8	0.8	0.8
11380	1427121_at	F-box protein 4	Fbxo4	0.555556	1.46973	3929573	chr15:3913564-3929573	-	3913564	GO:0019941///GO:0008150///GO:0005575///GO:0003674		NM_134099///NP_598860	1427121_at	106052	Mm.234191	BF455337	15			0.477261	3.49215	8	0.00817259	0.00817259	0.0860794	0.1	0.8	0.1	0.2	1.2	0.4	0.5	1.4	0.3
15232	1437607_at	glucosaminyl (N-acetyl) transferase 2, I-branching enzyme	Gcnt2	0.555556	1.46973	41056261	chr13:40955500-41056261	+	40955500	GO:0016020///GO:0016021///GO:0005794///GO:0008109///GO:0008375///GO:0016740///GO:0016757		NM_008105///NM_023887///NM_133219///NP_032131///NP_076376///NP_573482	1437607_at	14538	Mm.314757	BB357165	13			0.453076	3.67856	8	0.00623208	0.00623208	0.0752538	-0.1	1	0.7	0.1	0.1	0.6	0.6	0.7	1.3
590	1416195_at	inositol polyphosphate 5-phosphatase K	Inpp5k	0.555556	1.46973	75462367	chr11:75444521-75462367	+	75444521	GO:0001701///GO:0032868///GO:0033137///GO:0042593///GO:0001726///GO:0005783///GO:0005624///GO:0004437///GO:0046030///GO:0004445///GO:0016312///GO:0016787		NM_008916///NP_032942	1416195_at	19062	Mm.1458	NM_008916	11			0.381153	4.3727	8	0.0023719	0.0023719	0.044722	-0.2	1	1	0.4	0.3	0.4	0.7	0.8	0.6
1941	1417546_at	interleukin 2 receptor, beta chain	Il2rb	0.555556	1.46973	78325496	chr15:78310980-78325496	-	78310980	GO:0019221///GO:0045885///GO:0016020///GO:0016021///GO:0009897///GO:0004872///GO:0004896///GO:0004911///GO:0019976		NM_008368///NP_032394	1417546_at	16185	Mm.35287	M28052	15			0.35746	4.66252	8	0.00161814	0.00161814	0.0361464	1	0.8	0.4	0.5	0.9	0.8	-0.1	0.5	0.2
28793	1436507_at	interleukin-1 receptor-associated kinase 2	Irak2	0.555556	1.46973	113645020	chr6:113588460-113645020	+	113588460	GO:0006915///GO:0007165///GO:0006468///GO:0007250///GO:0042981///GO:0031663///GO:0043433///GO:0046777///GO:0051092///GO:0005575///GO:0005515///GO:0004672///GO:0005524		NM_001113553///NM_172161///NP_001107025///NP_751893	1436507_at	108960	Mm.152142	AV241470	6			0.364387	4.57389	8	0.00181649	0.00181649	0.0389565	0.8	0.1	0.1	1	0.3	0.3	1	0.8	0.6
11827	1427568_a_at	intraflagellar transport 80 homolog (Chlamydomonas)	Ift80	0.555556	1.46973	68808492	chr3:68696432-68808492	-	68696432	GO:0008150///GO:0005575///GO:0005737///GO:0005856///GO:0042995///GO:0003674		NM_026641///NP_080917	1427568_a_at	68259	Mm.461240	BC013814	3			0.384419	4.33555	8	0.00249328	0.00249328	0.0461047	0.2	0.5	0.5	0.1	0.2	0.4	1	1	1.1
12466	1428288_at	Kruppel-like factor 9	Klf9	0.555556	1.46973	23241401	chr19:23215715-23241401	+	23215715	GO:0006350///GO:0007566///GO:0045449///GO:0050847///GO:0005622///GO:0005634///GO:0003676///GO:0003677///GO:0046872///GO:0008270///GO:0030528		NM_010638///NP_034768///XM_001479552///XP_001479602	1428288_at	16601	Mm.291595	AW488885	19			0.36094	4.61757	8	0.00171563	0.00171563	0.0375614	0.5	1.1	0.7	-0.1	0.4	1	0.3	0.6	0.5
21687	1455749_x_at	NADH dehydrogenase (ubiquinone) 1 alpha subcomplex, 7 (B14.5a)	Ndufa7	0.555556	1.46973	33975258	chr17:33961558-33975258	+	33961558	GO:0022900///GO:0006810///GO:0008150///GO:0042773///GO:0016020///GO:0005739///GO:0005743///GO:0070469///GO:0003674///GO:0008137		NM_023202///NP_075691	1455749_x_at	66416	Mm.29513	C88880	17			0.430439	3.87202	8	0.00472785	0.00472785	0.0649697	0.2	1	1	0.2	1	1	0.4	0.1	0.1
38196	1447291_at	nephrosis 1 homolog, nephrin antisense	Nphs1as	0.555556	1.46973	31250610	chr7:31247182-31250610	-	31247182	GO:0008150///GO:0005575///GO:0003674		NR_004443	1447291_at	445267	Mm.398140	BE979346	7			0.371184	4.49013	8	0.0020284	0.0020284	0.0413201	-0.1	0.5	0.4	1	0.2	1	0.5	0.9	0.6
15059	1437175_at	PDLIM1 interacting kinase 1 like	Pdik1l	0.555556	1.46973	133843761	chr4:133830920-133843761	-	133830920	GO:0006468///GO:0008150///GO:0005575///GO:0005634///GO:0000166///GO:0003674///GO:0004672///GO:0004674///GO:0005524///GO:0016301///GO:0016740		NM_001163794///NM_146156///NP_001157266///NP_666268	1437175_at	230809	Mm.22778	BI691129	4			0.218581	7.62493	8	6.15956e-05	6.15956e-05	0.00594866	0.9	0.7	0.7	0.4	0.4	0.3	0.4	0.8	0.4
10033	1425774_at	serine/arginine repetitive matrix 4	Srrm4	0.555556	1.46973	117041826	chr5:116889281-117041826	-	116889281	GO:0006397///GO:0007399///GO:0008380///GO:0030154///GO:0043484///GO:0005634///GO:0003723///GO:0003729		NM_026886///NP_081162	1425774_at	68955	Mm.146779	BC024130	5			0.46398	3.59211	8	0.00706283	0.00706283	0.0805821	-0.4	0.2	1	0.4	0.7	1	1	0.7	0.4
23216	1428822_a_at	sorting nexing 24	Snx24	0.555556	1.46973	53550479	chr18:53405315-53550479	+	53405315	GO:0006810///GO:0007154///GO:0008150///GO:0015031///GO:0005575///GO:0005515///GO:0003674///GO:0035091		NM_029394///NP_083670	1428822_a_at	69226	Mm.32414	BB815011	18			0.461278	3.61315	8	0.00685033	0.00685033	0.0794029	0.3	0.5	0.3	1	0.1	1	1	1	-0.2
22902	1428338_at	spermatogenesis associated 2-like	Spata2L	0.555556	1.46973	125760109	chr8:125756157-125760109	-	125756157	GO:0008150///GO:0005575///GO:0003674		NM_030176///NP_084452	1428338_at	78779	Mm.41459	AK019166	8			0.308671	5.39949	8	0.000646408	0.000646408	0.021249	0.6	0.9	0.7	0.1	0.2	1	0.3	0.7	0.5
11003	1426744_at	sterol regulatory element binding factor 2	Srebf2	0.555556	1.46973	82035390	chr15:81977698-82035390	+	81977698	GO:0006350///GO:0006629///GO:0008202///GO:0008203///GO:0035104///GO:0045449///GO:0045944///GO:0045944///GO:0016020///GO:0016021///GO:0005783///GO:0005634///GO:0005737///GO:0005794///GO:0031410///GO:0005515///GO:0003677///GO:0003700///GO:0030528///GO:0043565		NM_033218///NP_150087	1426744_at	20788	Mm.38016	BM123132	15			0.427525	3.89841	8	0.00455488	0.00455488	0.0640367	0.3	1	1	0.2	1	1	0.3	0.1	0.1
38715	1447822_x_at	UFM1-specific peptidase 1	Ufsp1	0.555556	1.46973	137736892	chr5:137735896-137736892	+	137735896	GO:0019941///GO:0008150///GO:0005575///GO:0008234///GO:0008233///GO:0016787///GO:0016790///GO:0019783		NM_027356///NP_081632	1447822_x_at	70240	Mm.124666	BB228898	5			0.400347	4.16305	8	0.00315198	0.00315198	0.0527877	0.2	0.5	0.4	0.1	0.7	0.3	0.5	1.4	0.9
41979	1457067_at	vacuolar protein sorting 4b (yeast)	Vps4b	0.555556	1.46973	108693302	chr1:108667364-108693302	-	108667364	GO:0006810///GO:0006813///GO:0007032///GO:0007049///GO:0015031///GO:0016197///GO:0030301///GO:0051301///GO:0016020///GO:0005829///GO:0005768///GO:0000166///GO:0017111///GO:0005524///GO:0016887		NM_009190///NP_033216	1457067_at	20479	Mm.18705	BB535696	1			0.387657	4.29934	8	0.0026181	0.0026181	0.0475742	1	0.6	1	0.4	0.9	0.3	-0.2	0.6	0.4
15189	1437502_x_at	CD24a antigen	Cd24a	0.555555	1.46973	43304071	chr10:43298974-43304071	+	43298974	GO:0007157///GO:0002329///GO:0002523///GO:0002842///GO:0002863///GO:0002904///GO:0006800///GO:0007159///GO:0007166///GO:0007274///GO:0007274///GO:0007406///GO:0008624///GO:0008637///GO:0022407///GO:0022409///GO:0030262///GO:0030889///GO:0031175///GO:0031175///GO:0033625///GO:0033625///GO:0033630///GO:0033630///GO:0033632///GO:0033634///GO:0034107///GO:0034109///GO:0034119///GO:0042103///GO:004557…		NM_009846///NP_033976	1437502_x_at	12484	Mm.29742	BB560574	10			0.409607	4.06894	8	0.00358868	0.00358868	0.0565722	0.5	0.8	-0.1	0.4	0.5	1	0.6	1.2	0.1
18876	1450749_a_at	nuclear receptor subfamily 4, group A, member 2	Nr4a2	0.555555	1.46973	56976414	chr2:56959637-56976414	-	56959637	GO:0001666///GO:0001764///GO:0001975///GO:0006350///GO:0006355///GO:0017085///GO:0006950///GO:0007399///GO:0008344///GO:0009791///GO:0010035///GO:0010467///GO:0016265///GO:0021952///GO:0021953///GO:0030182///GO:0031668///GO:0031668///GO:0042053///GO:0042416///GO:0042417///GO:0042551///GO:0043085///GO:0043524///GO:0043576///GO:0045449///GO:0045944///GO:0045944///GO:0045944///GO:0051789///GO:000563…		NM_001139509///NM_013613///NP_001132981///NP_038641	1450749_a_at	18227	Mm.3507	NM_013613	2			0.466667	3.57143	8	0.00727852	0.00727852	0.081074	1	0.1	0.4	1.1	1	0.3	1	-0.1	0.2
1234	1416839_at	methylmalonyl-Coenzyme A mutase	Mut	0.544444	1.45846	41097848	chr17:41071673-41097848	+	41071673	GO:0008152///GO:0009791///GO:0005739///GO:0003824///GO:0004494///GO:0046872///GO:0016853///GO:0016866///GO:0031419///GO:0050897		NM_008650///NP_032676	1416839_at	17850	Mm.259884	NM_008650	17			0.229734	7.10967	8	0.000101024	0.000101024	0.00767053	0.6	0.8	0.4	0.6	0.4	0.4	0.3	0.4	1
43291	1458421_at	potassium voltage-gated channel, subfamily Q, member 3	Kcnq3	0.544444	1.45846	66117786	chr15:65826477-66117786	-	65826477	GO:0006810///GO:0006811///GO:0006813///GO:0055085///GO:0016020///GO:0016021///GO:0008076///GO:0005216///GO:0005244///GO:0005249///GO:0005267///GO:0030955		NM_152923///NP_690887	1458421_at	110862	Mm.255585	AW494964	15			0.397213	4.11199	8	0.00338134	0.00338134	0.0548963	0.3	0.1	0.9	0.2	0.2	1.1	0.3	1	0.8
9220	1424961_at	TAP binding protein-like	Tapbpl	0.544444	1.45846	125181878	chr6:125174238-125181878	-	125174238	GO:0008150///GO:0019885///GO:0005886///GO:0016020///GO:0016021///GO:0005783///GO:0005575///GO:0005792///GO:0003674		NM_145391///NP_663366	1424961_at	213233	Mm.296902	BC017613	6			0.424591	3.84684	8	0.00489945	0.00489945	0.0666777	0.5	0.1	1.2	0.5	-0.1	0.9	0.7	0.2	0.9
3525	1419130_at	adenosine deaminase, tRNA-specific 2, TAD2 homolog (S. cerevisiae)	Adat2	0.544444	1.45846	13283182	chr10:13272712-13283182	+	13272712	GO:0008033///GO:0008150///GO:0005575///GO:0003674///GO:0003824///GO:0046872///GO:0008270///GO:0016787		NM_025748///NP_080024	1419130_at	66757	Mm.331841	NM_025748	10			0.406544	4.01761	8	0.00385398	0.00385398	0.0590014	-0.1	1	1	1	0.4	0.1	0.4	0.4	0.7
10030	1425771_at	aldo-keto reductase family 1, member D1	Akr1d1	0.544444	1.45846	37518815	chr6:37480172-37518815	+	37480172	GO:0055114///GO:0006629///GO:0006699///GO:0008202///GO:0030573///GO:0005575///GO:0005737///GO:0016491///GO:0047568///GO:0047787		NM_145364///NP_663339	1425771_at	208665	Mm.262635	BC018333	6			0.436208	3.74439	8	0.00566961	0.00566961	0.0717668	0.2	1	1	0.2	1	1	0.3	0.1	0.1
20434	1452307_at	CDK5 and Abl enzyme substrate 2	Cables2	0.544444	1.45846	180008170	chr2:179993243-180008170	-	179993243	GO:0051726///GO:0007049///GO:0008150///GO:0051301///GO:0051302///GO:0005575///GO:0005515///GO:0016538		NM_145851///NP_665850	1452307_at	252966	Mm.386884	BB667491	2			0.436208	3.74439	8	0.00566961	0.00566961	0.0717668	1	1	1	0.1	0.2	1	0.2	0.1	0.3
43308	1458438_at	coiled-coil domain containing 122	Ccdc122	0.544444	1.45846	77512011	chr14:77436578-77512011	+	77436578	GO:0008150///GO:0005575///GO:0003674		NM_175369///NP_780578	1458438_at	108811	Mm.102168	AW554226	14			0.308671	5.2915	8	0.000735902	0.000735902	0.0228423	1	0.5	1	0.3	0.7	0.2	0.2	0.6	0.4
3400	1419005_at	crystallin, beta B3	Crybb3	0.544444	1.45846	113510604	chr5:113504859-113510604	-	113504859	GO:0005212		NM_001159650///NM_021352///NP_001153122///NP_067327	1419005_at	12962	Mm.378899	NM_021352	5			0.324465	5.03392	8	0.00100923	0.00100923	0.0275028	0.6	0.8	0.8	0.2	0.8	0.3	1	0.3	0.1
24604	1430578_at	eukaryotic translation initiation factor 4 gamma, 3	Eif4g3	0.544444	1.45846	137762386	chr4:137549384-137762386	+	137549384	GO:0006412///GO:0006417///GO:0008150///GO:0016070///GO:0005575///GO:0005515///GO:0003723///GO:0003743///GO:0005488		NM_172703///NP_766291	1430578_at	230861	Mm.268903	AK019693	4			0.343188	4.7593	8	0.00142808	0.00142808	0.033651	1.1	0.2	0.2	0.9	0.3	0.3	0.9	0.4	0.6
9593	1425334_at	golgi reassembly stacking protein 1	Gorasp1	0.544444	1.45846	119846676	chr9:119834790-119846676	-	119834790	GO:0006810///GO:0008150///GO:0015031///GO:0016020///GO:0005794///GO:0005515///GO:0003674		NM_028976///NP_083252	1425334_at	74498	Mm.104789	AV094567	9			0.471993	3.4605	8	0.00856149	0.00856149	0.0879771	1	1.1	-0.1	0.3	1.1	0.2	0.2	0.9	0.2
40775	1455257_at	integrin beta 3	Itgb3	0.544444	1.45846	104531785	chr11:104469313-104531785	+	104469313	GO:0007155///GO:0007044///GO:0007160///GO:0007229///GO:0030334///GO:0016020///GO:0016021///GO:0008305///GO:0009897///GO:0005515///GO:0004872///GO:0005178///GO:0005488		NM_016780///NP_058060	1455257_at	16416	Mm.87150	AV352983	11			0.308671	5.2915	8	0.000735902	0.000735902	0.022764	0.6	1.1	0.8	0.2	0.7	0.6	0.1	0.4	0.4
20236	1452109_at	interleukin 17 receptor E	Il17re	0.544444	1.45846	113420745	chr6:113408477-113420745	+	113408477	GO:0016020///GO:0016021///GO:0005576///GO:0005737///GO:0004872		NM_001034029///NM_001034031///NM_145826///NP_001029201///NP_001029203///NP_665825	1452109_at	57890	Mm.131781	BG973910	6			0.400347	4.07979	8	0.00353515	0.00353515	0.056101	1	0.8	0.7	0.1	0.8	0.9	-0.2	0.4	0.4
27603	1434696_at	intraflagellar transport 52 homolog (Chlamydomonas)	Ift52	0.544444	1.45846	162871871	chr2:162843207-162871871	+	162843207	GO:0001841///GO:0001947///GO:0007224///GO:0007368///GO:0009953///GO:0042733///GO:0045862///GO:0005575///GO:0003674		NM_172150///NP_742162	1434696_at	245866	Mm.34034	BM198969	2			0.447524	3.64971	8	0.00649708	0.00649708	0.0769902	0.2	-0.1	1	0.3	0.3	1	0.2	1	1
15288	1437716_x_at	kinesin family member 22	Kif22	0.544444	1.45846	134185934	chr7:134171244-134185934	-	134171244	GO:0006281///GO:0007018///GO:0000785///GO:0005634///GO:0005819///GO:0005874///GO:0000166///GO:0003677///GO:0003774///GO:0003777///GO:0005524		NM_145588///NP_663563	1437716_x_at	110033	Mm.286488	BB251322	7			0.415665	3.92944	8	0.0043601	0.0043601	0.0628862	-0.2	0.2	0.5	0.3	0.7	0.9	0.5	0.8	1.2
33268	1442258_at	lon peptidase 2, peroxisomal	Lonp2	0.544444	1.45846	89240533	chr8:89147941-89240533	+	89147941	GO:0006508///GO:0007031///GO:0008150///GO:0005777///GO:0005634///GO:0005737///GO:0005782///GO:0000166///GO:0005515///GO:0004252///GO:0017111///GO:0004176///GO:0008236///GO:0008233///GO:0005524///GO:0016787		NM_001168591///NM_025827///NP_001162063///NP_080103	1442258_at	66887	Mm.324550	AV229709	8			0.436208	3.74439	8	0.00566961	0.00566961	0.0717668	0.2	0.8	0.9	-0.3	1	0.4	1	0.3	0.6
11964	1427705_a_at	nuclear factor of kappa light polypeptide gene enhancer in B-cells 1, p105	Nfkb1	0.544444	1.45846	135354511	chr3:135247618-135354511	-	135247618	GO:0001818///GO:0006915///GO:0007165///GO:0006350///GO:0006355///GO:0048535///GO:0010552///GO:0045083///GO:0045449///GO:0045892///GO:0045944///GO:0005829///GO:0005634///GO:0005634///GO:0005737///GO:0005515///GO:0003677///GO:0003700///GO:0016566///GO:0042803		NM_008689///NP_032715	1427705_a_at	18033	Mm.256765	L28118	3			0.450309	3.62714	8	0.00671276	0.00671276	0.0786369	1	1	0.3	-0.1	1	0.3	1	0.1	0.3
28148	1435562_at	PDZ domain containing 8	Pdzd8	0.544444	1.45846	59420270	chr19:59370573-59420270	-	59370573	GO:0008150///GO:0005575///GO:0003674///GO:0046872///GO:0008270		NM_001033222///NP_001028394	1435562_at	107368	Mm.268797	BB795209	19			0.424591	3.84684	8	0.00489945	0.00489945	0.0666577	0.1	0.8	0.2	1	0.4	-0.1	1	0.5	1
37222	1446301_at	phenylalanyl-tRNA synthetase, alpha subunit	Farsa	0.544444	1.45846	87393156	chr8:87380884-87393156	+	87380884	GO:0006412///GO:0006418///GO:0006432///GO:0008150///GO:0005575///GO:0005737///GO:0000049///GO:0000166///GO:0003674///GO:0004812///GO:0004826///GO:0005524///GO:0016874		NM_025648///NP_079924	1446301_at	66590	Mm.292517	BB166979	8			0.371184	4.40033	8	0.00228575	0.00228575	0.0441497	0.3	0.7	0.2	0.1	0.7	0.2	0.9	1.2	0.6
17579	1449403_at	phosphodiesterase 9A	Pde9a	0.544444	1.45846	31613254	chr17:31523178-31613254	+	31523178	GO:0007165///GO:0003824///GO:0004114///GO:0046872///GO:0016787///GO:0030145///GO:0047555		NM_001163748///NM_008804///NP_001157220///NP_032830	1449403_at	18585	Mm.10812	NM_008804	17			0.466667	3.5	8	0.00807908	0.00807908	0.0854938	-0.1	0.1	1	1	1	-0.1	0.7	0.8	0.5
22420	1460332_at	phospholamban	Pln	0.544444	1.45846	53065805	chr10:53057491-53065805	+	53057491	GO:0002026///GO:0006816///GO:0006874///GO:0045822///GO:0048738///GO:0016020///GO:0005739///GO:0016021///GO:0016529///GO:0005515///GO:0005246///GO:0042030		NM_001141927///NM_023129///NP_001135399///NP_075618	1460332_at	18821	Mm.34145	AK002622	10			0.328295	4.9752	8	0.00108601	0.00108601	0.0286265	-0.1	1	1	0.5	0.4	0.6	0.5	0.5	0.5
21992	1456424_s_at	phospholipid transfer protein	Pltp	0.544444	1.45846	164683208	chr2:164665017-164683208	-	164665017	GO:0006810///GO:0006869///GO:0005576///GO:0008289		NM_011125///NP_035255	1456424_s_at	18830	Mm.6105	AI591480	2			0.269774	6.05446	8	0.000304407	0.000304407	0.013688	0.4	0.2	0.5	0.7	0.5	0.9	0.3	1	0.4
19797	1451670_at	RAB43, member RAS oncogene family	Rab43	0.544444	1.45846	87761773	chr6:87738846-87761773	-	87738846	GO:0007264///GO:0008150///GO:0015031///GO:0005886///GO:0016020///GO:0005575///GO:0000166///GO:0003674///GO:0005525		NM_001039394///NM_133717///NP_001034483///NP_598478	1451670_at	69834	Mm.37380	BC010248	6			0.439065	3.72003	8	0.00587116	0.00587116	0.073067	1	1	1	0.3	1	0.3	0.1	0.1	0.1
39014	1452853_at	sedoheptulokinase	Shpk	0.544444	1.45846	73038008	chr11:73012983-73038008	+	73012983	GO:0005975///GO:0005737///GO:0000166///GO:0005524///GO:0016301///GO:0016740///GO:0016773///GO:0050277		NM_029031///NP_083307	1452853_at	74637	Mm.200905	AI790284	11			0.433333	3.76923	8	0.00547165	0.00547165	0.0702268	0.8	0.1	1	0.5	1	0.1	0.5	-0.1	1
7113	1422854_at	src homology 2 domain-containing transforming protein C1	Shc1	0.544444	1.45846	89233949	chr3:89222472-89233949	+	89222472	GO:0000187///GO:0001525///GO:0007242///GO:0007507///GO:0016337///GO:0031532///GO:0040008///GO:0005739///GO:0005737///GO:0005515		NM_001113331///NM_011368///NP_001106802///NP_035498	1422854_at	20416	Mm.478270	BB753533	3			0.433333	3.76923	8	0.00547165	0.00547165	0.0702268	0.2	0.2	1	0.1	1	1	0.2	0.2	1
20288	1452161_at	TCDD-inducible poly(ADP-ribose) polymerase	Tiparp	0.544444	1.45846	65359440	chr3:65332368-65359440	+	65332368	GO:0001570///GO:0001822///GO:0006471///GO:0006807///GO:0009791///GO:0030097///GO:0044236///GO:0048008///GO:0048705///GO:0048745///GO:0060021///GO:0060325///GO:0005575///GO:0003674///GO:0003676///GO:0003950///GO:0046872///GO:0008270///GO:0016740///GO:0016757		NM_178892///NP_849223	1452161_at	99929	Mm.246398	BB707122	3			0.387657	4.21335	8	0.00294239	0.00294239	0.0507088	-0.1	0.2	1	1	0.5	0.4	1	0.4	0.5
10563	1426304_x_at	xylosylprotein beta1,4-galactosyltransferase, polypeptide 7 (galactosyltransferase I)	B4galt7	0.544444	1.45846	55711315	chr13:55701471-55711315	+	55701471	GO:0005975///GO:0008150///GO:0016020///GO:0016021///GO:0005575///GO:0005794///GO:0003674///GO:0046872///GO:0016740///GO:0016757///GO:0030145///GO:0046525		NM_146045///NP_666157	1426304_x_at	218271	Mm.139825	BC027195	13			0.469338	3.48008	8	0.00831863	0.00831863	0.0867064	0.9	0.9	-0.2	1.2	0.7	0.3	0.7	0.5	-0.1
11398	1427139_at	a disintegrin-like and metallopeptidase (reprolysin type) with thrombospondin type 1 motif, 10	Adamts10	0.544444	1.45846	33690421	chr17:33661168-33690421	+	33661168	GO:0006508///GO:0008150///GO:0005576///GO:0005575///GO:0005578///GO:0031012///GO:0003674///GO:0004222///GO:0008237///GO:0008233///GO:0046872///GO:0008270///GO:0016787		NM_172619///NP_766207	1427139_at	224697	Mm.29304	BG064835	17			0.441902	3.69614	8	0.00607626	0.00607626	0.0742068	1	1	0.8	-0.2	0.1	0.5	0.2	0.5	1
38282	1447380_at	amidohydrolase domain containing 1	Amdhd1	0.544444	1.45846	93002778	chr10:92986082-93002778	-	92986082	GO:0006547///GO:0008150///GO:0019556///GO:0005575///GO:0005737///GO:0003674///GO:0046872///GO:0005506///GO:0008270///GO:0016787///GO:0016810///GO:0016812///GO:0050480		NM_027908///NP_082184///XM_125854///XM_990660///XP_125854///XP_995754	1447380_at	71761	Mm.244518	BB797326	10			0.287711	5.67699	8	0.000466614	0.000466614	0.0176402	0.6	0.7	0.7	0.6	0.6	0.5	1	0.1	0.1
13996	1434348_at	fasciculation and elongation protein zeta 2 (zygin II)	Fez2	0.544444	1.45846	78817443	chr17:78777224-78817443	-	78777224	GO:0008150///GO:0005575///GO:0005515		NM_199448///NP_955519	1434348_at	225020	Mm.236835	BM206792	17			0.469338	3.48008	8	0.00831863	0.00831863	0.0866864	0.2	1	-0.2	0.5	0.1	1	0.3	1	1
2843	1418448_at	Harvey rat sarcoma oncogene, subgroup R	Rras	0.544444	1.45846	52277014	chr7:52273376-52277014	+	52273376	GO:0007165///GO:0007264///GO:0030336///GO:0005886///GO:0005622///GO:0016020///GO:0005829///GO:0000166///GO:0003924///GO:0005525		NM_009101///NP_033127	1418448_at	20130	Mm.389894	NM_009101	7			0.424591	3.84684	8	0.00489946	0.00489946	0.0666377	1	0.6	-0.1	1	0.6	0.1	0.1	0.6	1
40593	1454960_at	MAD homolog 3 (Drosophila)	Smad3	0.544444	1.45846	63605801	chr9:63494573-63605801	-	63494573	GO:0000122///GO:0001501///GO:0001657///GO:0001701///GO:0001707///GO:0001756///GO:0001889///GO:0001947///GO:0002076///GO:0002520///GO:0006350///GO:0006355///GO:0007179///GO:0009880///GO:0007369///GO:0007492///GO:0016202///GO:0017015///GO:0030878///GO:0042110///GO:0045449///GO:0045668///GO:0045893///GO:0045941///GO:0045944///GO:0045944///GO:0048340///GO:0048589///GO:0048617///GO:0048701///GO:005067…		NM_016769///NP_058049	1454960_at	17127	Mm.7320	BI646741	9			0.350397	4.66138	8	0.00162053	0.00162053	0.0361641	1	0.8	0.3	0.1	1	0.5	0.1	0.7	0.4
38808	1447917_x_at	N-terminal Asn amidase	Ntan1	0.544444	1.45846	13835543	chr16:13819369-13835543	+	13819369	GO:0007613///GO:0008344///GO:0005634///GO:0005737///GO:0008418///GO:0016787		NM_010946///NP_035076	1447917_x_at	18203	Mm.380410	BB303908	16			0.371184	4.40033	8	0.00228575	0.00228575	0.0441119	0.2	1	1	0.5	1	0.2	0.6	0.2	0.2
2965	1418570_at	nicastrin	Ncstn	0.544444	1.45846	174012880	chr1:173996144-174012880	-	173996144	GO:0007219///GO:0016485///GO:0005886///GO:0016020///GO:0016021///GO:0005783///GO:0005624///GO:0005794///GO:0005515		NM_021607///NP_067620	1418570_at	59287	Mm.218203	BC019998	1			0.450309	3.62714	8	0.00671276	0.00671276	0.0785961	0.1	1	1	1	0.1	1	0.1	0.5	0.1
28015	1435363_at	pleckstrin homology domain containing, family G (with RhoGef domain) member 1	Plekhg1	0.544444	1.45846	6606164	chr10:6379240-6606164	-	6379240	GO:0008150///GO:0005575///GO:0003674		NM_001033253///NM_001159942///NP_001028425///NP_001153414	1435363_at	213783	Mm.150831	BG073502	10			0.304594	5.36232	8	0.00067579	0.00067579	0.021724	0.2	0.2	1	0.7	0.7	0.5	0.9	0.5	0.2
20981	1453200_at	retinoic acid induced 1	Rai1	0.533333	1.44727	60012697	chr11:59918514-60012697	+	59918514	GO:0001501///GO:0006357///GO:0040015///GO:0005634///GO:0005737///GO:0005515///GO:0046872///GO:0008270		NM_001037764///NM_009021///NP_001032853///NP_033047	1453200_at	19377	Mm.296366	AK013909	11			0.244949	6.53197	8	0.000181882	0.000181882	0.0103313	0.3	0.6	0.3	0.5	0.6	1	0.4	0.8	0.3
3871	1419476_at	ADAM-like, decysin 1	Adamdec1	0.533333	1.44727	69200129	chr14:69181443-69200129	-	69181443	GO:0006508///GO:0008150///GO:0005576///GO:0005575///GO:0003674///GO:0004222///GO:0008237///GO:0008233///GO:0046872///GO:0008270///GO:0016787		NM_021475///NP_067450	1419476_at	58860	Mm.36742	NM_021475	14			0.412311	3.88057	8	0.00467102	0.00467102	0.0646617	0.5	0.1	-0.1	0.5	0.2	1	0.6	1	1
75	1415680_at	anaphase promoting complex subunit 1	Anapc1	0.533333	1.44727	128513131	chr2:128435818-128513131	-	128435818	GO:0019941///GO:0007049///GO:0007067///GO:0051301///GO:0005634///GO:0005515		NM_008569///NP_032595	1415680_at	17222	Mm.277408	NM_008569	2			0.447214	3.57771	8	0.00721228	0.00721228	0.0807549	0.3	1	0.1	1	0.1	1	0.2	0.1	1
21439	1455013_at	ariadne homolog 2 (Drosophila)	Arih2	0.533333	1.44727	108551711	chr9:108505273-108551711	-	108505273	GO:0019941///GO:0006511///GO:0005634///GO:0005515///GO:0003676///GO:0046872///GO:0008270		NM_011790///NP_035920	1455013_at	23807	Mm.290447	AW551927	9			0.460977	3.47089	8	0.00843174	0.00843174	0.0873002	1	1	0.2	1	0.1	0.2	-0.1	1	0.4
10097	1425838_at	ATPase, class II, type 9A	Atp9a	0.533333	1.44727	168567300	chr2:168459937-168567300	-	168459937	GO:0008152///GO:0006754///GO:0015914///GO:0016020///GO:0016021///GO:0000166///GO:0000287///GO:0003824///GO:0004012///GO:0046872///GO:0005524///GO:0015662///GO:0016787///GO:0016820		NM_015731///NP_056546	1425838_at	11981	Mm.330819	BC021814	2			0.390512	4.09718	8	0.00345118	0.00345118	0.0555303	-0.1	0.3	0.3	1	0.9	0.5	0.2	1	0.7
22416	1460328_at	bromodomain containing 3	Brd3	0.533333	1.44727	27331193	chr2:27301100-27331193	-	27301100	GO:0008150///GO:0005575///GO:0005634///GO:0003674		NM_001113573///NM_001113574///NM_023336///NP_001107045///NP_001107046///NP_075825	1460328_at	67382	Mm.28721	BG072367	2			0.3937	4.064	8	0.00361332	0.00361332	0.056782	0.5	0.2	1	0.5	1	1	0.4	0.3	-0.1
342	1415947_at	cellular repressor of E1A-stimulated genes 1	Creg1	0.533333	1.44727	167705435	chr1:167693910-167705435	+	167693910	GO:0006355///GO:0040008///GO:0005576///GO:0005667///GO:0008134		NM_011804///NP_035934	1415947_at	433375	Mm.294885	BC027426	1			0.44441	3.60028	8	0.00697944	0.00697944	0.0802191	0.2	0.2	0.2	1	0.1	1	1	0.1	1
20533	1452406_x_at	erythroid differentiation regulator 1	Erdr1	0.533333	1.44727	-1	chrNA:-1--1	NA	-1	GO:0008150///GO:0005575///GO:0003674		NM_133362///NP_579940	1452406_x_at	170942	Mm.391385	AJ007909	NA			0.1	16	8	2.33419e-07	2.33419e-07	0.000256766	0.4	0.5	0.4	0.6	0.6	0.7	0.6	0.5	0.5
3668	1419273_at	expressed sequence C80913	C80913	0.533333	1.44727	38804571	chr7:38745011-38804571	-	38745011	GO:0006457///GO:0005634///GO:0016272///GO:0051082		NM_011274///NP_035404	1419273_at	19777	Mm.387220	AV278756	7			0.458258	3.49149	8	0.00818056	0.00818056	0.0861433	0.3	0.1	1	0.3	1	-0.1	0.2	1	1
8134	1423875_at	family with sequence similarity 160, member B1	Fam160b1	0.533333	1.44727	57464084	chr19:57435498-57464084	+	57435498	GO:0008150///GO:0005575///GO:0003674		NM_145505///NP_663480	1423875_at	226252	Mm.358870	BB321867	19			0.421308	3.7977	8	0.00525384	0.00525384	0.0692037	0.3	-0.3	0.1	0.8	0.6	0.7	1	0.7	0.9
27015	1433653_at	family with sequence similarity 20, member A	Fam20a	0.533333	1.44727	109583570	chr11:109534239-109583570	-	109534239	GO:0008150///GO:0005576///GO:0005575///GO:0003674		NM_153782///NP_722477	1433653_at	208659	Mm.208662	BG173681	11			0.3937	4.064	8	0.00361332	0.00361332	0.056782	0.4	1	0.5	1	0.5	-0.1	0.3	1	0.2
3022	1418627_at	glutamate-cysteine ligase, modifier subunit	Gclm	0.533333	1.44727	121969566	chr3:121948509-121969566	+	121948509	GO:0055114///GO:0006749///GO:0006534///GO:0006750///GO:0006979///GO:0035229///GO:0043066///GO:0051900///GO:0017109///GO:0016491///GO:0035226///GO:0046982		NM_008129///NP_032155	1418627_at	14630	Mm.292676	NM_008129	3			0.458258	3.49149	8	0.00818056	0.00818056	0.0860629	0.3	0.1	1	0.3	-0.1	1	0.2	1	1
16869	1448693_at	glycolipid transfer protein domain containing 1	Gltpd1	0.533333	1.44727	155243549	chr4:155238831-155243549	-	155238831	GO:0008150///GO:0046836///GO:0005575///GO:0005737///GO:0003674///GO:0017089///GO:0051861		NM_024472///NP_077792	1448693_at	79554	Mm.25556	NM_024472	4			0.254951	6.27572	8	0.000238967	0.000238967	0.0121644	0.1	0.6	0.4	0.3	0.7	0.6	1	0.5	0.6
23769	1429559_at	guanine nucleotide binding protein, alpha q polypeptide	Gnaq	0.533333	1.44727	16461943	chr19:16207320-16461943	+	16207320	GO:0001501///GO:0001508///GO:0007165///GO:0006471///GO:0007186///GO:0007189///GO:0007215///GO:0007507///GO:0007610///GO:0009791///GO:0016322///GO:0021884///GO:0042733///GO:0045634///GO:0048066///GO:0060158///GO:0005886///GO:0005834///GO:0005624///GO:0000166///GO:0005515///GO:0003924///GO:0004871///GO:0005525///GO:0019001		NM_008139///NP_032165	1429559_at	14682	Mm.439701	AK003474	19			0.447214	3.57771	8	0.00721227	0.00721227	0.080795	1	0.1	0.2	1	1	0.1	1	0.1	0.3
13862	1434036_at	metastasis suppressor 1	Mtss1	0.533333	1.44727	58913581	chr15:58772794-58913581	-	58772794	GO:0007165///GO:0007015///GO:0007399///GO:0007517///GO:0030041///GO:0046847///GO:0005737///GO:0005856///GO:0003779///GO:0008093///GO:0017124		NM_001146180///NM_144800///NP_001139652///NP_659049	1434036_at	211401	Mm.215481	AV024771	15			0.474342	3.3731	8	0.00974078	0.00974078	0.0936514	0.3	0.4	0.3	1	1	-0.1	-0.1	1	1
225	1415830_at	origin recognition complex, subunit 5-like (S. cerevisiae)	Orc5l	0.533333	1.44727	22056149	chr5:21992306-22056149	-	21992306	GO:0006260///GO:0000808///GO:0005575///GO:0005634///GO:0000166///GO:0003674///GO:0005524		NM_011959///NP_036089	1415830_at	26429	Mm.21724	NM_011959	5			0.41833	3.82473	8	0.00505561	0.00505561	0.0674795	0.7	1	1	0.5	0.1	0.2	0.4	1	-0.1
24009	1429862_at	phospholipase A2, group IVE	Pla2g4e	0.533333	1.44727	120071071	chr2:119992147-120071071	-	119992147	GO:0008152///GO:0008150///GO:0009395///GO:0016042///GO:0016020///GO:0005764///GO:0005737///GO:0005509///GO:0004620///GO:0004623///GO:0016787		NM_177845///NP_808513	1429862_at	329502	Mm.330505	AV235932	2			0.304138	5.26077	8	0.000763791	0.000763791	0.0233861	0.3	1	0.1	0.5	0.3	1	0.5	0.6	0.5
19563	1451436_at	sno, strawberry notch homolog 1 (Drosophila)	Sbno1	0.533333	1.44727	124875923	chr5:124818710-124875923	-	124818710	GO:0008150///GO:0005575///GO:0003674///GO:0003677///GO:0005524///GO:0016787		NM_001081203///NP_001074672	1451436_at	243272	Mm.23879	BC023136	5			0.34641	4.6188	8	0.00171287	0.00171287	0.0375924	0.6	0.6	0.1	1	0.1	0.1	0.7	0.8	0.8
17374	1449198_a_at	ST3 beta-galactoside alpha-2,3-sialyltransferase 5	St3gal5	0.533333	1.44727	72104564	chr6:72047606-72104564	+	72047606	GO:0006486///GO:0016020///GO:0016021///GO:0005794///GO:0030173///GO:0008373///GO:0016740///GO:0016757///GO:0047291		NM_001035228///NM_011375///NP_001030305///NP_035505	1449198_a_at	20454	Mm.38248	BB829192	6			0.295804	5.40899	8	0.00063913	0.00063913	0.021133	0.4	0.6	0.3	1	0.2	1	0.4	0.6	0.3
10478	1426219_at	sterol carrier protein 2, liver	Scp2	0.533333	1.44727	107791104	chr4:107716443-107791104	-	107716443	GO:0008152///GO:0006637///GO:0006810///GO:0006869///GO:0007031///GO:0005739///GO:0005777///GO:0005737///GO:0005515///GO:0003824///GO:0004770///GO:0016491///GO:0008289///GO:0016740///GO:0016747///GO:0032934///GO:0033814		NM_011327///NP_035457	1426219_at	20280	Mm.379011	M62361	4			0.35	4.57143	8	0.00182237	0.00182237	0.0389899	0.3	1	0.3	0.3	1	0.3	0.3	1	0.3
2448	1418053_at	synuclein, beta	Sncb	0.533333	1.44727	54867801	chr13:54860220-54867801	-	54860220	GO:0042417///GO:0043524///GO:0005739///GO:0005737///GO:0019717		NM_033610///NP_291088	1418053_at	104069	Mm.200843	NM_033610	13			0.458258	3.49149	8	0.00818056	0.00818056	0.0860629	1	-0.3	0.3	0.2	1	0.7	0.2	1	0.7
27709	1434869_at	tudor domain containing 3	Tdrd3	0.533333	1.44727	87945315	chr14:87816389-87945315	+	87816389	GO:0008150///GO:0005575///GO:0005634///GO:0005737///GO:0003674///GO:0003676		NM_172605///NP_766193	1434869_at	219249	Mm.35168	BG070567	14			0.3	5.33333	8	0.000699719	0.000699719	0.022146	0.5	1	0.3	0.5	0.4	0.1	0.6	1	0.4
22904	1428341_at	zinc finger protein 655	Zfp655	0.533333	1.44727	145999191	chr5:145992583-145999191	+	145992583	GO:0008150///GO:0005575///GO:0003674		NM_001083958///NM_028298///NP_001077427///NP_082574	1428341_at	72611	Mm.206555	BM230200	5			0.254951	6.27572	8	0.000238967	0.000238967	0.0121644	0.6	0.5	0.6	0.5	0.3	0.8	0.2	1	0.3
19359	1451232_at	CD151 antigen	Cd151	0.533333	1.44727	148657380	chr7:148653260-148657380	+	148653260	GO:0016020///GO:0016021		NM_001111049///NM_001111050///NM_009842///NP_001104519///NP_001104520///NP_033972	1451232_at	12476	Mm.30246	U89772	7			0.471699	3.39199	8	0.00947199	0.00947199	0.0923667	1	0.4	0.2	1	0.3	1	-0.2	1	0.1
4755	1420496_at	coagulation factor XII (Hageman factor)	F12	0.533333	1.44727	55528163	chr13:55519326-55528163	-	55519326	GO:0007596///GO:0030193///GO:0005615///GO:0008236///GO:0008233///GO:0016787		NM_021489///NP_067464	1420496_at	58992	Mm.42224	NM_021489	13			0.44441	3.60028	8	0.00697945	0.00697945	0.0800764	0.1	0.2	0.2	1	1	1	1	0.1	0.2
13453	1432195_s_at	cyclin L2	Ccnl2	0.533333	1.44727	155198652	chr4:155186597-155198652	+	155186597	GO:0006350///GO:0008150///GO:0045449///GO:0005575///GO:0005634///GO:0003674		NM_207678///NP_997561	1432195_s_at	56036	Mm.23492	AK008585	4			0.44441	3.60028	8	0.00697945	0.00697945	0.0801171	0.1	1	0.2	1	1	1	0.2	0.1	0.2
28863	1436601_at	F-box protein 46	Fbxo46	0.533333	1.44727	19723609	chr7:19705207-19723609	+	19705207	GO:0019941///GO:0008150///GO:0005575///GO:0003674		NM_175530///NP_780739	1436601_at	243867	Mm.230830	BQ043107	7			0.447214	3.57771	8	0.00721228	0.00721228	0.0806549	0.1	1	1	1	-0.2	0.1	0.5	0.6	0.7
34794	1443838_x_at	fatty acid desaturase 2	Fads2	0.533333	1.44727	10175993	chr19:10138653-10175993	-	10138653	GO:0055114///GO:0022900///GO:0006629///GO:0006633///GO:0006810///GO:0008610///GO:0016020///GO:0016021///GO:0005783///GO:0005624///GO:0004768///GO:0005506///GO:0016491///GO:0016717///GO:0020037		NM_019699///NP_062673	1443838_x_at	56473	Mm.38901	BB229957	19			0.35	4.57143	8	0.00182237	0.00182237	0.0389714	0.2	1	0.2	0.8	0.6	0.6	0.3	1	0.1
16876	1448700_at	G0/G1 switch gene 2	G0s2	0.533333	1.44727	195099382	chr1:195098353-195099382	-	195098353	GO:0007049		NM_008059///NP_032085	1448700_at	14373	Mm.439721	NM_008059	1			0.295804	5.40899	8	0.00063913	0.00063913	0.0211175	0.3	1	0.5	0.2	0.8	0.3	0.3	0.9	0.5
7470	1423211_at	NOP10 ribonucleoprotein homolog (yeast)	Nop10	0.533333	1.44727	112103055	chr2:112102125-112103055	+	112102125	GO:0042254///GO:0006364///GO:0008150///GO:0030529///GO:0005575///GO:0005634///GO:0003674		NM_025403///NP_079679	1423211_at	66181	Mm.272346	AK004120	2			0.44441	3.60028	8	0.00697945	0.00697945	0.0800764	0.1	0.2	1	1	0.2	1	1	0.2	0.1
40811	1455312_at	polyhomeotic-like 3 (Drosophila)	Phc3	0.533333	1.44727	30868337	chr3:30798217-30868337	-	30798217	GO:0007275///GO:0008150///GO:0005575///GO:0005634///GO:0003674///GO:0003677///GO:0046872///GO:0008270		NM_001165954///NM_001165955///NM_001165956///NM_153421///NP_001159426///NP_001159427///NP_001159428///NP_700470	1455312_at	241915	Mm.233173	BM241699	3			0.447214	3.57771	8	0.00721228	0.00721228	0.0806549	0.1	1	1	0.1	1	1	0.2	0.1	0.3
2790	1418395_at	solute carrier family 47, member 1	Slc47a1	0.533333	1.44727	61191577	chr11:61156901-61191577	-	61156901	GO:0006810///GO:0006855///GO:0055085///GO:0005886///GO:0016020///GO:0016021///GO:0015238///GO:0015297		NM_026183///NP_080459	1418395_at	67473	Mm.100741	NM_026183	11			0.447214	3.57771	8	0.00721228	0.00721228	0.0805949	0.1	1	1	0.3	0.1	0.2	0.1	1	1
17943	1449816_at	sulfotransferase family 5A, member 1	Sult5a1	0.533333	1.44727	125682180	chr8:125666746-125682180	-	125666746	GO:0008150///GO:0005575///GO:0003674///GO:0016740		NM_020564///NP_065589	1449816_at	57429	Mm.6562	NM_020564	8			0.259808	6.1584	8	0.000271486	0.000271486	0.0130955	0.6	0.9	0.9	0.1	0.4	0.5	0.3	0.5	0.6
39074	1452942_at	transmembrane protein 65	Tmem65	0.533333	1.44727	58654982	chr15:58613823-58654982	-	58613823	GO:0008150///GO:0016020///GO:0005739///GO:0016021///GO:0003674		NM_175212///NP_780421	1452942_at	74868	Mm.293754	BF383782	15			0.455522	3.51246	8	0.00793301	0.00793301	0.0849446	-0.1	1	0.2	1	1	0.3	0.2	1	0.2
7986	1423727_at	cornichon homolog (Drosophila)	Cnih	0.533333	1.44727	47408032	chr14:47395241-47408032	-	47395241	GO:0016192///GO:0006810///GO:0007242///GO:0016020///GO:0016021///GO:0005783///GO:0005794		NM_009919///NP_034049	1423727_at	12793	Mm.3261	AF022811	14			0.447214	3.57771	8	0.00721229	0.00721229	0.080575	0.3	1	1	1	0.1	1	0.2	0.1	0.1
40561	1454911_at	F-box and WD-40 domain protein 24	Fbxw24	0.533333	1.44727	109528571	chr9:109503630-109528571	-	109503630	GO:0008150///GO:0005575///GO:0003674		NM_001013776///NP_001013798	1454911_at	382106	Mm.441401	BG070187	9			0.320156	4.99756	8	0.00105604	0.00105604	0.0281492	0.9	0.7	0.8	0.8	0.1	0.1	0.7	0.5	0.2
19766	1451639_at	CCAAT/enhancer binding protein (C/EBP), gamma	Cebpg	0.522222	1.43617	35841585	chr7:35831440-35841585	-	35831440	GO:0006350///GO:0006355///GO:0006357///GO:0016071///GO:0045449///GO:0005634///GO:0003677///GO:0003700///GO:0042803///GO:0043565///GO:0046983		NM_009884///NP_034014	1451639_at	12611	Mm.273090	AB012273	7			0.277389	5.64791	8	0.00048259	0.00048259	0.017973	0.4	0.4	0.8	0.7	0.4	0.6	1	0.1	0.3
24575	1430540_at	coiled-coil-helix-coiled-coil-helix domain containing 8	Chchd8	0.522222	1.43617	107688326	chr7:107685613-107688326	+	107685613	GO:0008150///GO:0005575///GO:0003674		NM_183270///NP_899093	1430540_at	68185	Mm.228995	BB023259	7			0.290593	5.39127	8	0.000652785	0.000652785	0.0213807	1	0.1	0.3	0.3	0.6	0.6	0.4	0.5	0.9
42942	1458067_at	family with sequence similarity 179, member B	Fam179b	0.522222	1.43617	66123559	chr12:66066728-66123559	+	66066728	GO:0008150///GO:0005575///GO:0003674///GO:0005488		NM_177805///NP_808473///XM_001478538///XM_896986///XM_922989///XM_923034///XP_001478588///XP_902079///XP_928082///XP_928127	1458067_at	328108	Mm.138465	BG066116	12			0.465773	3.36358	8	0.00987911	0.00987911	0.0945782	-0.2	1	0.7	0.9	-0.2	0.7	0.8	0.2	0.8
7475	1423216_a_at	family with sequence similarity 32, member A	Fam32a	0.522222	1.43617	74747674	chr8:74743628-74747674	+	74743628	GO:0008150///GO:0005575///GO:0003674		NM_026455///NP_080731	1423216_a_at	67922	Mm.28327	AV109006	8			0.366667	4.27273	8	0.00271412	0.00271412	0.0486912	0.2	0.3	1	0.2	0.4	1	0.2	0.4	1
39701	1453746_at	formin binding protein 1	Fnbp1	0.522222	1.43617	30997526	chr2:30908754-30997526	-	30908754	GO:0006897///GO:0008150///GO:0005886///GO:0016020///GO:0005764///GO:0005575///GO:0005737///GO:0005856///GO:0031410///GO:0005515///GO:0008289		NM_001038700///NM_019406///NP_001033789///NP_062279	1453746_at	14269	Mm.440993	AI606033	2			0.359784	4.35447	8	0.00243064	0.00243064	0.0452433	0.2	-0.2	0.3	0.5	0.7	0.7	0.8	0.9	0.8
2479	1418084_at	neuropilin 1	Nrp1	0.522222	1.43617	131029373	chr8:130882972-131029373	+	130882972	GO:0001525///GO:0001569///GO:0007155///GO:0007275///GO:0007399///GO:0007411///GO:0007413///GO:0007507///GO:0016358///GO:0016477///GO:0030154///GO:0030517///GO:0048010///GO:0048843///GO:0060666///GO:0060666///GO:0005886///GO:0016020///GO:0016021///GO:0030424///GO:0005515///GO:0004872///GO:0042802///GO:0017154///GO:0017154		NM_008737///NP_032763	1418084_at	18186	Mm.271745	AK011144	8			0.402423	3.89308	8	0.00458922	0.00458922	0.0641992	0.1	1	0.2	0.4	0.2	0.7	1	1	0.1
12629	1428708_x_at	parathymosin	Ptms	0.522222	1.43617	124867964	chr6:124863692-124867964	-	124863692	GO:0006955///GO:0008150///GO:0005575///GO:0003674		NM_026988///NP_081264	1428708_x_at	69202	Mm.142187	AK011360	6			0.376755	4.15832	8	0.00317254	0.00317254	0.0529943	0.1	1	0.2	1	1	0.2	0.4	0.3	0.5
1124	1416729_at	plasminogen	Plg	0.522222	1.43617	12612250	chr17:12571474-12612250	+	12571474	GO:0007596///GO:0006915///GO:0006508///GO:0006917///GO:0016525///GO:0042246///GO:0042730///GO:0045445///GO:0046716///GO:0048771///GO:0060707///GO:0060716///GO:0005576///GO:0005509///GO:0004252///GO:0003824///GO:0008236///GO:0008233///GO:0016787		NM_008877///NP_032903	1416729_at	18815	Mm.971	NM_008877	17			0.366667	4.27273	8	0.00271412	0.00271412	0.0486912	0.2	1	0.4	0.2	1	0.3	0.2	1	0.4
8975	1424716_at	retinol saturase (all trans retinol 13,14 reductase)	Retsat	0.522222	1.43617	72557482	chr6:72548621-72557482	+	72548621	GO:0055114///GO:0042572///GO:0016020///GO:0005783///GO:0005640///GO:0005789///GO:0016491///GO:0051786		NM_026159///NP_080435	1424716_at	67442	Mm.305108	BB775176	6			0.164148	9.54425	8	1.2011e-05	1.2011e-05	0.00259191	0.7	0.4	0.4	0.8	0.6	0.5	0.6	0.4	0.3
14816	1436674_at	RUN domain containing 3A	Rundc3a	0.522222	1.43617	102263867	chr11:102254748-102263867	+	102254748	NA		NM_016759///NP_058039	1436674_at	51799	Mm.2560	AW489945	11			0.426549	3.67288	8	0.00628328	0.00628328	0.0757504	0.2	1	0.7	0.1	-0.2	0.4	0.6	1	0.9
19624	1451497_at	casein kinase 1, alpha 1	Csnk1a1	0.522222	1.43617	61747953	chr18:61715235-61747953	+	61715235	GO:0000902///GO:0016055///GO:0006468///GO:0007049///GO:0007067///GO:0051301///GO:0000776///GO:0005575///GO:0005737///GO:0005856///GO:0000166///GO:0004672///GO:0004674///GO:0005524///GO:0016301///GO:0016740		NM_146087///NP_666199	1451497_at	93687	Mm.26908	BG243172	18			0.376755	4.15831	8	0.00317254	0.00317254	0.0529748	1	0.2	0.7	1	0.6	0.7	-0.1	0.2	0.4
29340	1437448_s_at	catenin (cadherin associated protein), delta 1	Ctnnd1	0.522222	1.43617	84490897	chr2:84440937-84490897	-	84440937	GO:0001738///GO:0007155///GO:0016055///GO:0006350///GO:0007435///GO:0016337///GO:0045449///GO:0060690///GO:0005886///GO:0016020///GO:0005624///GO:0005634///GO:0005737///GO:0030027///GO:0005515///GO:0005488///GO:0019903///GO:0019904///GO:0042153		NM_001085448///NM_001085449///NM_001085450///NM_001085453///NM_007615///NP_001078917///NP_001078918///NP_001078919///NP_001078922///NP_031641	1437448_s_at	12388	Mm.35738	BB775640	2			0.465773	3.36358	8	0.00987912	0.00987912	0.094518	0.2	0.1	1	1	1	-0.1	0.3	0.2	1
25055	1431146_a_at	copine VIII	Cpne8	0.522222	1.43617	90509819	chr15:90473753-90509819	-	90473753	GO:0008150///GO:0005575///GO:0003674		NM_001033851///NM_025815///NP_001029023///NP_080091	1431146_a_at	66871	Mm.290991	AK004559	15			0.319287	4.90676	8	0.00118362	0.00118362	0.0299229	0.3	0.4	0.9	0.4	0.2	0.8	0.6	0.1	1
4054	1419659_s_at	cysteine-rich hydrophobic domain 2	Chic2	0.522222	1.43617	75440651	chr5:75402448-75440651	-	75402448	GO:0006893///GO:0005886///GO:0016020///GO:0005794///GO:0005798///GO:0003674		NM_028850///NP_083126	1419659_s_at	74277	Mm.239814	NM_028850	5			0.465773	3.36358	8	0.00987912	0.00987912	0.094458	1	0.3	0.2	1	0.2	1	1	0.1	-0.1
15735	1438853_x_at	DEAD (Asp-Glu-Ala-Asp) box polypeptide 54	Ddx54	0.522222	1.43617	121078601	chr5:121063138-121078601	+	121063138	GO:0006350///GO:0008150///GO:0045449///GO:0005575///GO:0005634///GO:0000166///GO:0003674///GO:0003676///GO:0003723///GO:0004386///GO:0005524///GO:0008026///GO:0016787///GO:0016818		NM_028041///NP_082317	1438853_x_at	71990	Mm.24495	BB463580	5			0.454911	3.44389	8	0.00877334	0.00877334	0.0890985	0.1	0.2	0.1	0.1	0.2	1	1	1	1
19556	1451429_at	glucose-fructose oxidoreductase domain containing 2	Gfod2	0.522222	1.43617	108282507	chr8:108240012-108282507	-	108240012	GO:0008152///GO:0055114///GO:0030198///GO:0005576///GO:0005578///GO:0031012///GO:0003674///GO:0003824///GO:0005488///GO:0016491		NM_027469///NP_081745	1451429_at	70575	Mm.40954	BC013623	8			0.392994	3.98649	8	0.00402502	0.00402502	0.0605916	0.4	0.9	0.5	1	0.3	1	-0.1	0.6	0.1
27881	1435157_at	hook homolog 3 (Drosophila)	Hook3	0.522222	1.43617	27229696	chr8:27131892-27229696	-	27131892	GO:0006810///GO:0008150///GO:0015031///GO:0005575///GO:0005737///GO:0005794///GO:0005856///GO:0005874///GO:0003674		NM_207659///NP_997542	1435157_at	320191	Mm.334464	BB030412	8			0.443784	3.53024	8	0.00772924	0.00772924	0.0836766	0.6	1	1	0.3	-0.2	0.1	0.7	0.2	1
22926	1428385_at	membrane-associated ring finger (C3HC4) 8	March8	0.522222	1.43617	116359558	chr6:116288140-116359558	+	116288140	GO:0019941///GO:0006955///GO:0016020///GO:0016021///GO:0031410///GO:0046872///GO:0008270///GO:0016874		NM_027920///NP_082196	1428385_at	71779	Mm.27064	AK005032	6			0.389801	4.01915	8	0.00384571	0.00384571	0.0589148	0.1	0.3	1	0.4	0.6	0.2	1	0.1	1
9384	1425125_at	oncoprotein induced transcript 3	Oit3	0.522222	1.43617	58904527	chr10:58885707-58904527	-	58885707	GO:0005634///GO:0005509		NM_010959///NP_035089	1425125_at	18302	Mm.123013	AF356506	10			0.454911	3.44389	8	0.00877334	0.00877334	0.0890985	0.2	0.1	0.1	1	1	1	0.1	1	0.2
3110	1418715_at	pantothenate kinase 1	Pank1	0.522222	1.43617	34953945	chr19:34885383-34953945	-	34885383	GO:0015937///GO:0000166///GO:0004594///GO:0005524///GO:0016301///GO:0016740		NM_001114339///NM_023792///NP_001107811///NP_076281	1418715_at	75735	Mm.24742	BC023496	19			0.373423	4.19543	8	0.00301531	0.00301531	0.0513182	0.3	1	0.1	0.5	0.3	0.3	0.2	1	1
8590	1424331_at	Rab40c, member RAS oncogene family	Rab40c	0.522222	1.43617	26056659	chr17:26019059-26056659	-	26019059	GO:0019941///GO:0007242///GO:0007264///GO:0008150///GO:0015031///GO:0005886///GO:0016020///GO:0005575///GO:0000166///GO:0003674///GO:0005525		NM_139154///NP_631893	1424331_at	224624	Mm.328872	AF422144	17			0.376755	4.15831	8	0.00317254	0.00317254	0.052916	1	0.4	0.2	0.2	0.5	0.1	1	0.3	1
3856	1419461_at	ribonuclease P 14 subunit (human)	Rpp14	0.522222	1.43617	8924359	chr14:8912826-8924359	+	8912826	GO:0008033///GO:0008150///GO:0005575///GO:0005634///GO:0003674///GO:0004526///GO:0004540///GO:0016787		NM_025938///NP_080214///XM_001471720///XP_001471770	1419461_at	67053	Mm.210048	BI455861	14			0.408588	3.83434	8	0.00498709	0.00498709	0.0672013	0.3	1	1	0.4	0.1	-0.1	1	0.4	0.6
19200	1451073_at	signal peptide peptidase 3	Sppl3	0.522222	1.43617	115548799	chr5:115461532-115548799	+	115461532	GO:0008150///GO:0016020///GO:0016021///GO:0005575///GO:0003674///GO:0004190///GO:0008233///GO:0016787		NM_029012///NP_083288	1451073_at	74585	Mm.355894	BC023131	5			0.396162	3.95461	8	0.00420872	0.00420872	0.0617694	0.8	-0.1	0.5	0.8	-0.1	0.4	0.8	1	0.6
22645	1460700_at	signal transducer and activator of transcription 3	Stat3	0.522222	1.43617	100800825	chr11:100748123-100800825	-	100748123	GO:0001659///GO:0001754///GO:0006953///GO:0007165///GO:0006350///GO:0006355///GO:0006357///GO:0006366///GO:0019953///GO:0040014///GO:0042593///GO:0042755///GO:0045449///GO:0045944///GO:0060397///GO:0005886///GO:0005634///GO:0005737///GO:0005515///GO:0005509///GO:0003677///GO:0003700///GO:0004871///GO:0016563///GO:0019901///GO:0043565///GO:0046983		NM_011486///NM_213659///NM_213660///NP_035616///NP_998824///NP_998825	1460700_at	20848	Mm.249934	AK004083	11			0.454911	3.44389	8	0.00877334	0.00877334	0.0890985	0.2	0.2	0.1	0.1	1	1	0.1	1	1
35256	1444312_at	solute carrier family 22 (organic anion/cation transporter), member 15	Slc22a15	0.522222	1.43617	101728376	chr3:101659695-101728376	-	101659695	GO:0006810///GO:0006811///GO:0008150///GO:0016020///GO:0016021///GO:0005575///GO:0003674		NM_001039371///NP_001034460///XM_001002464///XM_001474615///XP_001002464///XP_001474665	1444312_at	242126	Mm.108176	BB017021	3			0.334581	4.68247	8	0.00157682	0.00157682	0.0355758	0.3	0.4	0.2	0.4	0.4	0.2	1	1.1	0.7
19266	1451139_at	solute carrier family 39 (zinc transporter), member 4	Slc39a4	0.522222	1.43617	76447282	chr15:76442812-76447282	-	76442812	GO:0006810///GO:0006811///GO:0030001///GO:0006829///GO:0006882///GO:0055085///GO:0005886///GO:0016020///GO:0016021///GO:0005768///GO:0016023///GO:0016324///GO:0046873///GO:0005385///GO:0008270		NM_028064///NP_082340	1451139_at	72027	Mm.276829	BC023498	15			0.399305	3.92348	8	0.00439679	0.00439679	0.0630323	0.3	1	0.1	0.3	1	1	0.7	0.2	0.1
10085	1425826_a_at	sorbin and SH3 domain containing 1	Sorbs1	0.522222	1.43617	40588302	chr19:40366529-40588302	-	40366529	GO:0006810///GO:0008286///GO:0008286///GO:0015758///GO:0046326///GO:0046889///GO:0043149///GO:0045725///GO:0048041///GO:0090004///GO:0005886///GO:0001725///GO:0016020///GO:0005829///GO:0005737///GO:0005856///GO:0005913///GO:0005924///GO:0016600///GO:0030054///GO:0045121///GO:0005515///GO:0005070///GO:0005158///GO:0005158///GO:0019901		NM_001034962///NM_001034963///NM_001034964///NM_009166///NM_178362///NP_001030134///NP_001030135///NP_001030136///NP_033192///NP_848139	1425826_a_at	20411	Mm.210815	AF078667	19			0.454911	3.44389	8	0.00877334	0.00877334	0.0891788	-0.1	-0.2	1	0.4	0.4	0.7	1	1	0.5
19466	1451339_at	sulfite oxidase	Suox	0.522222	1.43617	128110974	chr10:128106942-128110974	-	128106942	GO:0055114///GO:0008150///GO:0005739///GO:0009055///GO:0003674///GO:0046872///GO:0005506///GO:0016491///GO:0008482///GO:0020037///GO:0030151		NM_173733///NP_776094	1451339_at	211389	Mm.23352	BC027197	10			0.454911	3.44389	8	0.00877334	0.00877334	0.0890985	1	1	1	0.1	0.2	0.1	0.1	0.2	1
7027	1422768_at	synaptotagmin binding, cytoplasmic RNA interacting protein	Syncrip	0.522222	1.43617	88377235	chr9:88350419-88377235	-	88350419	GO:0006397///GO:0008150///GO:0008380///GO:0030529///GO:0005634///GO:0005737///GO:0005681///GO:0071204///GO:0003676///GO:0003723///GO:0008143		NM_019666///NM_019796///NP_062640///NP_062770	1422768_at	56403	Mm.260545	BG920261	9			0.286259	5.47289	8	0.000592418	0.000592418	0.0202414	0.2	0.7	0.7	1	0.7	0.5	0.1	0.3	0.5
23749	1429529_at	tRNA splicing endonuclease 54 homolog (S. cerevisiae)	Tsen54	0.522222	1.43617	115684416	chr11:115676052-115684416	+	115676052	GO:0006397///GO:0008033///GO:0008150///GO:0005575///GO:0005634///GO:0003674		NM_029557///NP_083833	1429529_at	76265	Mm.275438	BB787346	11			0.465773	3.36358	8	0.00987912	0.00987912	0.094518	0.1	1	-0.1	0.2	1	1	0.2	0.3	1
12833	1429485_a_at	UTP11-like, U3 small nucleolar ribonucleoprotein, (yeast)	Utp11l	0.522222	1.43617	124370798	chr4:124356007-124370798	-	124356007	GO:0006364///GO:0008150///GO:0005575///GO:0005634///GO:0032040///GO:0003674		NM_026031///NP_080307	1429485_a_at	67205	Mm.259121	AK008801	4			0.465773	3.36358	8	0.00987912	0.00987912	0.094478	0.3	1	1	0.2	1	-0.1	0.2	0.1	1
12408	1428165_at	vacuolar protein sorting 24 (yeast)	Vps24	0.522222	1.43617	71531568	chr6:71493847-71531568	+	71493847	GO:0006810///GO:0007049///GO:0008150///GO:0015031///GO:0051301///GO:0016020///GO:0005575///GO:0005737///GO:0005768///GO:0003674		NM_025783///NP_080059	1428165_at	66700	Mm.181278	AK009414	6			0.38658	4.05263	8	0.0036708	0.0036708	0.0573058	1	0.1	0.3	1	0.1	0.5	1	0.2	0.5
38979	1452800_a_at	apolipoprotein O	Apoo	0.522222	1.43617	91662429	chrX:91612448-91662429	+	91612448	GO:0008150///GO:0016020///GO:0016021///GO:0005575///GO:0003674		NM_026673///NP_080949	1452800_a_at	68316	Mm.379156	AK002320	X			0.454911	3.44389	8	0.00877334	0.00877334	0.0889783	0.1	1	1	1	0.1	1	0.2	0.2	0.1
11905	1427646_a_at	rho/rac guanine nucleotide exchange factor (GEF) 2	Arhgef2	0.522222	1.43617	88451974	chr3:88425027-88451974	+	88425027	GO:0000902///GO:0007015///GO:0007049///GO:0007067///GO:0007242///GO:0035023///GO:0051301///GO:0005622///GO:0005737///GO:0005794///GO:0005856///GO:0005874///GO:0005923///GO:0030054///GO:0043025///GO:0043198///GO:0005515///GO:0005085///GO:0005089///GO:0046872///GO:0008017///GO:0008270		NM_008487///NP_032513	1427646_a_at	16800	Mm.239329	X95761	3			0.408588	3.83434	8	0.00498709	0.00498709	0.0671813	-0.1	0.9	0.8	0.1	0.5	1.1	0.1	0.7	0.6
40559	1454909_at	transforming, acidic coiled-coil containing protein 1	Tacc1	0.522222	1.43617	26311921	chr8:26265023-26311921	-	26265023	GO:0000226///GO:0007049///GO:0008283///GO:0021987///GO:0022008///GO:0022027///GO:0032886///GO:0051301///GO:0005575///GO:0005634///GO:0005737///GO:0005856///GO:0005515///GO:0019904		NM_177089///NM_199323///NP_796063///NP_955355	1454909_at	320165	Mm.308452	BQ176888	8			0.454911	3.44389	8	0.00877334	0.00877334	0.0889783	1	1	1	0.1	0.1	1	0.2	0.2	0.1
19062	1450935_at	excision repair cross-complementing rodent repair deficiency, complementation group 5	Ercc5	0.511111	1.42515	44238105	chr1:44204588-44238105	+	44204588	GO:0006281///GO:0006289///GO:0006974///GO:0008340///GO:0009411///GO:0009650///GO:0009650///GO:0009650///GO:0035264///GO:0005575///GO:0005634///GO:0000287///GO:0003674///GO:0003677///GO:0003697///GO:0003824///GO:0004518///GO:0004519///GO:0046872///GO:0016787		NM_011729///NP_035859	1450935_at	22592	Mm.2213	BM198879	1			0.31798	4.82211	8	0.00131781	0.00131781	0.0317324	0.4	0.7	0.8	-0.2	0.5	0.6	0.4	0.9	0.5
32771	1441751_at	expressed sequence AW493563	AW493563	0.511111	1.42515	-1	chrNA:-1--1	NA	-1	NA		NA	1441751_at	101365	Mm.442234	BE947079	NA			0.333333	4.6	8	0.00175545	0.00175545	0.0381187	0.5	0.2	0.1	0.9	0.6	0.8	0.3	0.2	1
12628	1428707_at	parathymosin	Ptms	0.511111	1.42515	124867964	chr6:124863692-124867964	-	124863692	GO:0006955///GO:0008150///GO:0005575///GO:0003674		NM_026988///NP_081264	1428707_at	69202	Mm.142187	AK011360	6			0.382245	4.01139	8	0.00388751	0.00388751	0.0591934	0.1	1	0.3	1	1	0.1	0.4	0.3	0.4
17338	1449162_at	processing of precursor 7, ribonuclease P family, (S. cerevisiae)	Pop7	0.511111	1.42515	137943657	chr5:137942666-137943657	-	137942666	GO:0008033///GO:0008150///GO:0005575///GO:0005634///GO:0003674///GO:0003676///GO:0004526///GO:0016787		NM_028753///NP_083029	1449162_at	74097	Mm.290242	NM_028753	5			0.395109	3.88079	8	0.0046696	0.0046696	0.0646618	0.1	0.1	0.2	1	1	1	0.2	0.5	0.5
17397	1449221_a_at	ribosome binding protein 1	Rrbp1	0.511111	1.42515	143836999	chr2:143811599-143836999	-	143811599	GO:0006810///GO:0015031///GO:0055085///GO:0016020///GO:0016021///GO:0005783///GO:0030176		NM_024281///NM_133626///NP_077243///NP_598329	1449221_a_at	81910	Mm.13705	NM_133626	2			0.372305	4.11849	8	0.00335119	0.00335119	0.0546033	0.3	0.4	0.2	1	0.2	1	0.2	0.3	1
19713	1451586_at	transmembrane BAX inhibitor motif containing 6	Tmbim6	0.511111	1.42515	99240480	chr15:99223377-99240480	+	99223377	GO:0006915///GO:0043066///GO:0016020///GO:0016021		NM_001171034///NM_001171035///NM_001171036///NM_026669///NP_001164505///NP_001164506///NP_001164507///NP_080945	1451586_at	110213	Mm.16769	BC005588	15			0.368932	4.15614	8	0.00318204	0.00318204	0.0529765	0.2	1	0.2	0.3	1	0.3	0.3	1	0.3
25614	1431932_s_at	tripartite motif-containing 44	Trim44	0.511111	1.42515	102241057	chr2:102140275-102241057	-	102140275	GO:0005622///GO:0046872///GO:0008270		NM_020267///NP_064663	1431932_s_at	80985	Mm.478310	AK015519	2			0.404489	3.79079	8	0.00530582	0.00530582	0.0693415	0.4	0.3	0.3	0.1	-0.1	1	0.9	0.7	1
13703	1433659_at	tubulin, gamma complex associated protein 4	Tubgcp4	0.511111	1.42515	121022854	chr2:120996941-121022854	+	120996941	GO:0000226///GO:0008150///GO:0000922///GO:0005575///GO:0005737///GO:0005815///GO:0005856///GO:0005874///GO:0003674		NM_153387///NP_700436	1433659_at	51885	Mm.383499	BB503221	2			0.401386	3.82009	8	0.00508906	0.00508906	0.0677254	0.3	0.2	1	0.3	1	1	0.5	-0.1	0.4
13680	1433598_at	arginine and glutamate rich 1	Arglu1	0.511111	1.42515	8690537	chr8:8666575-8690537	-	8666575	GO:0008150///GO:0005575///GO:0003674		NM_176849///NP_789819	1433598_at	234023	Mm.251655	BG093966	8			0.422624	3.62813	8	0.00670321	0.00670321	0.0785658	-0.4	1	0.3	1	0.4	0.6	0.4	0.6	0.7
11418	1427159_at	cleavage and polyadenylation factor subunit homolog (S. cerevisiae)	Pcf11	0.511111	1.42515	99818422	chr7:99792223-99818422	-	99792223	GO:0008150///GO:0005575///GO:0003674		NM_029078///NP_083354	1427159_at	74737	Mm.288645	AV374246	7			0.31798	4.82211	8	0.00131781	0.00131781	0.0316648	0.3	0.2	0.7	0.4	0.1	0.8	0.3	1	0.8
8336	1424077_at	glycerophosphodiester phosphodiesterase domain containing 1	Gdpd1	0.511111	1.42515	86887639	chr11:86847295-86887639	-	86847295	GO:0006071///GO:0006629///GO:0008150///GO:0016020///GO:0016021///GO:0005575///GO:0003674///GO:0046872///GO:0008081///GO:0008889///GO:0016787		NM_025638///NP_079914	1424077_at	66569	Mm.477731	AK016023	11			0.372305	4.11849	8	0.00335119	0.00335119	0.0545836	0.1	0.5	0.8	0.1	0.4	0.9	0.1	0.6	1.1
10766	1426507_at	interleukin 1 family, member 5 (delta)	Il1f5	0.511111	1.42515	24137952	chr2:24132473-24137952	+	24132473	GO:0008150///GO:0005576///GO:0005575///GO:0005615///GO:0003674///GO:0005125///GO:0005152		NM_001146087///NM_001146088///NM_019451///NP_001139559///NP_001139560///NP_062324	1426507_at	54450	Mm.29261	AV232344	2			0.416667	3.68	8	0.00621916	0.00621916	0.0751582	0.5	-0.1	0.2	1.1	0.3	0.6	1.2	0.3	0.5
12610	1428655_at	KLRAQ motif containing 1	Klraq1	0.511111	1.42515	88987705	chr17:88929463-88987705	+	88929463	GO:0008150///GO:0005575///GO:0003674		NM_028658///NP_082934	1428655_at	73825	Mm.271817	AK003781	17			0.145297	10.5531	8	5.67085e-06	5.67085e-06	0.00175179	0.5	0.6	0.4	0.5	0.6	0.3	0.5	0.8	0.4
4459	1420140_at	methylphosphate capping enzyme	Mepce	0.511111	1.42515	138227929	chr5:138223133-138227929	-	138223133	GO:0006479///GO:0008150///GO:0005575///GO:0005737///GO:0003674///GO:0008168///GO:0008276///GO:0016740		NM_144913///NP_659162	1420140_at	231803	Mm.61193	AA407595	5			0.404489	3.79079	8	0.00530582	0.00530582	0.0693215	-0.1	1	0.4	0.2	1	0.5	0.2	1	0.4
32311	1441281_s_at	ninjurin 1	Ninj1	0.511111	1.42515	49291620	chr13:49282915-49291620	+	49282915	GO:0007155///GO:0042246///GO:0016020///GO:0016021///GO:0005515		NM_013610///NP_038638	1441281_s_at	18081	Mm.18503	AU024536	13			0.382245	4.01139	8	0.00388752	0.00388752	0.0591734	0.1	0.3	1	1	0.3	1	0.2	0.5	0.2
42306	1457404_at	nuclear factor of kappa light polypeptide gene enhancer in B-cells inhibitor, zeta	Nfkbiz	0.511111	1.42515	55838754	chr16:55811490-55838754	-	55811490	GO:0006350///GO:0006954///GO:0045449///GO:0005634		NM_001159394///NM_001159395///NM_030612///NP_001152866///NP_001152867///NP_085115	1457404_at	80859	Mm.247272	BM240058	16			0.368932	4.15614	8	0.00318205	0.00318205	0.052918	0.7	0.6	-0.1	0.6	0.7	1	0.6	0.6	-0.1
2232	1417837_at	pleckstrin homology-like domain, family A, member 2	Phlda2	0.511111	1.42515	150688429	chr7:150687452-150688429	-	150687452	GO:0009887///GO:0016020///GO:0005737		NM_009434///NP_033460	1417837_at	22113	Mm.334344	NM_009434	7			0.407567	3.76216	8	0.00552724	0.00552724	0.0706387	0.1	1	0.5	0.6	0.5	0.6	1	-0.3	0.6
38183	1447277_s_at	prenylcysteine oxidase 1	Pcyox1	0.511111	1.42515	86347144	chr6:86335999-86347144	-	86335999	GO:0055114///GO:0030328///GO:0005764///GO:0005575///GO:0001735///GO:0016491///GO:0016670		NM_025823///NP_080099	1447277_s_at	66881	Mm.30849	BB785407	6			0.38873	3.94447	8	0.00426904	0.00426904	0.0621491	0.4	1	0.1	0.5	0.2	1	0.3	0.1	1
8641	1424382_at	reticulocalbin 3, EF-hand calcium binding domain	Rcn3	0.511111	1.42515	52347583	chr7:52338283-52347583	-	52338283	GO:0008150///GO:0005783///GO:0005575///GO:0005509///GO:0003674		NM_026555///NP_080831	1424382_at	52377	Mm.29997	BC025602	7			0.453995	3.37743	8	0.00967849	0.00967849	0.093391	-0.1	0.6	1	-0.1	0.6	1	1	0.5	0.1
40648	1455051_at	ring finger protein 31	Rnf31	0.511111	1.42515	56222508	chr14:56210626-56222508	+	56210626	GO:0005622///GO:0005829///GO:0009898///GO:0005515///GO:0046872///GO:0008270///GO:0016874		NM_194346///NP_919327	1455051_at	268749	Mm.23748	BE951781	14			0.280377	5.46883	8	0.000595271	0.000595271	0.0202928	0.5	0.2	0.3	0.5	0.2	1.1	0.6	0.5	0.7
[truncated: 1,915 more rows]
